# Supplementary material for: Association between dietary inflammatory index and all-cause mortality in patients with osteoporosis: data from NHANES
Source: Front Nutr. 2025 May 30;12:1579331. doi: 10.3389/fnut.2025.1579331 (PMC12162689; doi:10.3389/fnut.2025.1579331)
Supplement: Supplementary file 3 [file Table_3.xlsx]

## Sheet: data00
	Year	seqn	OSQ010a	OSQ010b	OSQ010c	fracture	fracture	CRP	LBXGH	BPXSY1	BPXDI1	LBXSTR	LBXSUA	LBDSCASI	LBXSCH	LBXSTP	DXXNKBMD	DXXOFBMD	BMXHT	BMXWT	age	sex	eth	eth1	mar	poverty	poverty group	mec	edu	BMI	smoke	alcohol.user	Hypertension	DM	DM1	permth_exm	permth_day	mortstat	mortstat	dii	dii group	1/3mec	diiQ	diiQ.median	diiQ2
1	2005-2006	31279	Yes	No	No	Yes	1	0.1	6	124	62	133	3.8	2.25	199	6.8	0.47	0.555	153.7	53.6	76	Female	Non-Hispanic White	3	Married	1.17	2	51723.5	9-11th Grade (Includes 12th grade with no diploma)	22.69	never	never	no	no	0	107	3210	1	deceased	2.87079	high	17241.2	Q3	2.747	3
2	2005-2006	31303	No	Yes	No	Yes	1	0.05	4.9	114	70	204	4.2	2.325	225	7.5	0.784	0.934	159.2	78	33	Female	Other Hispanic	4	Married	1.71	2	48502.4	Less Than 9th Grade	30.78	never	never	no	no	0	167	5010	0	alive	3.3871	high	16167.5	Q4	3.873	4
3	2005-2006	31367	No	No	No	No	0	0.04	4.8	114	62	141	4.7	2.3	191	6.2	0.501	0.633	160.3	48.8	85	Female	Non-Hispanic White	3	Widowed	2.2	2	37715.7	High School Grad/GED or Equivalent	18.99	never	mild	yes	no	0	18	540	1	deceased	3.78195	high	12571.9	Q4	3.873	4
4	2005-2006	31483	No	No	No	No	0	0.03	5.2	124	86	388	7.5	2.35	223	6.6	0.554	0.687	154.1	77.3	50	Male	Non-Hispanic White	3	Living with partner	5	3	100919	Some College or AA degree	32.55	never	former	no	no	0	171	5130	0	alive	0.6488	lower	33639.8	Q1	-0.239	1
5	2005-2006	31491	No	No	No	No	0	0.89	5.3	130	80	85	4.7	2.375	206	7.2	0.852	1.013	166.6	107.5	46	Female	Non-Hispanic Black	2	Never married	5	3	25599.2	Some College or AA degree	38.73	never	moderate	no	no	0	156	4680	0	alive	1.44708	lower	8533.07	Q2	1.478	2
6	2005-2006	31510	No	Yes	No	Yes	1	0.09	6.2	150	84	234	5.9	2.425	204	8.7	0.846	1.126	164.5	86.5	32	Male	Mexican American	1	Married	1.23	2	34679.1	9-11th Grade (Includes 12th grade with no diploma)	31.97	never	heavy	yes	DM	1	168	5040	0	alive	2.33252	high	11559.7	Q3	2.747	3
7	2005-2006	31519	No	No	No	No	0	0.8	8.9	132	76	160	4.2	2.35	174	6.9	0.739	0.912	161.7	120.9	57	Female	Non-Hispanic White	3	Divorced	5	3	112518	High School Grad/GED or Equivalent	46.24	former	moderate	no	DM	1	170	5100	0	alive	3.23839	high	37506.1	Q3	2.747	3
8	2005-2006	31553	No	No	No	No	0	0.17	5.7	178	118	106	7	2.35	229	8.1	0.839	0.914	173.7	94.2	48	Male	Mexican American	1	Married	2	2	20898.5	High School Grad/GED or Equivalent	31.22	former	moderate	yes	no	0	165	4950	0	alive	1.18213	lower	6966.15	Q2	1.478	2
9	2005-2006	31592	No	No	No	No	0	0.78	5.6	124	70	81	3.2	2.425	149	7.5	0.725	0.786	153.3	63.4	62	Female	Mexican American	1	Married	0.93	1	7379.33	Less Than 9th Grade	26.98	never	former	yes	DM	1	172	5160	0	alive	-2.95948	lower	2459.78	Q1	-0.239	1
10	2005-2006	31720	No	Yes	No	Yes	1	0.46	6.1	130	28	46	5.5	2.4	178	7.2	0.521	0.704	162	68.8	73	Female	Non-Hispanic Black	2	Never married	0.1	1	13136.2	High School Grad/GED or Equivalent	26.22	never	never	yes	no	0	160	4800	0	alive	1.68219	lower	4378.73	Q2	1.478	2
11	2005-2006	31746	No	No	No	No	0	0.42	6	114	70	176	6.6	2.4	171	7.4	0.51	0.739	156.9	68.1	77	Female	Non-Hispanic White	3	Widowed	1	1	43879.6	Less Than 9th Grade	27.66	never	never	yes	DM	1	124	3720	1	deceased	2.7471	high	14626.5	Q3	2.747	3
12	2005-2006	31893	No	No	No	No	0	0.07	5.2	144	80	143	5.5	2.45	242	6.8	0.538	0.723	161.1	64.8	81	Female	Non-Hispanic White	3	Married	3.12	3	33368.2	Some College or AA degree	24.97	never	mild	yes	no	0	170	5100	1	deceased	-2.93943	lower	11122.7	Q1	-0.239	1
13	2005-2006	31972	No	No	No	No	0	1.51	5.9	256	0	149	4.9	2.4	236	8	0.551	0.624	165.5	64	73	Female	Non-Hispanic White	3	Married	4.55	3	54044.8	9-11th Grade (Includes 12th grade with no diploma)	23.37	now	mild	yes	no	0	147	4410	1	deceased	3.94142	high	18014.9	Q4	3.873	4
14	2005-2006	31998	No	No	No	No	0	0.49	5.5	108	62	315	4.7	2.525	240	7.4	0.701	0.838	149.2	48.8	39	Female	Mexican American	1	Married	1.58	2	2533.77	9-11th Grade (Includes 12th grade with no diploma)	21.92	never	heavy	no	no	0	175	5250	0	alive	2.60799	high	844.59	Q3	2.747	3
15	2005-2006	32030	No	No	No	No	0	0.03	6.1	124	36	53	4.9	2.425	207	7	0.496	0.641	169	61.1	80	Male	Non-Hispanic White	3	Married	1.14	2	21709.7	9-11th Grade (Includes 12th grade with no diploma)	21.39	former	never	no	DM	1	34	1020	1	deceased	-1.88272	lower	7236.55	Q1	-0.239	1
16	2005-2006	32075	No	Yes	No	Yes	1	0.08	5.5	122	54	204	5.3	2.375	244	7.3	0.523	0.619	158.7	66.1	85	Female	Non-Hispanic White	3	Widowed	1.63	2	32708.9	High School Grad/GED or Equivalent	26.25	former	mild	yes	no	0	174	5220	0	alive	0.840747	lower	10903	Q2	1.478	2
17	2005-2006	32200	No	No	No	No	0	0.46	5.9	160	62	147	4.4	2.2	205	7.8	0.784	0.828	155.1	79	60	Female	Mexican American	1	Married	1.9	2	9287.49	Less Than 9th Grade	32.84	never	moderate	yes	DM	1	168	5040	0	alive	1.09165	lower	3095.83	Q2	1.478	2
18	2005-2006	32294	No	No	No	No	0	0.2	7.6	156	60	108	3.5	2.3	152	6.9	0.479	0.551	150.9	61	77	Female	Non-Hispanic White	3	Widowed	2.5	2	52882.1	High School Grad/GED or Equivalent	26.79	never	former	yes	DM	1	115	3450	1	deceased	2.87287	high	17627.4	Q3	2.747	3
19	2005-2006	32343	No	No	No	No	0	0.49	5.6	140	68	197	5.2	2.325	180	7.2	0.619	0.761	161.3	89.4	61	Female	Non-Hispanic Black	2	Married	5	3	9739.96	High School Grad/GED or Equivalent	34.36	never	never	no	no	0	158	4740	0	alive	2.96688	high	3246.65	Q3	2.747	3
20	2005-2006	32361	No	No	No	No	0	0.1	5.5	122	60	149	6.1	2.475	167	7.5	0.954	0.964	172.7	75.8	24	Male	Mexican American	1	Married	0.62	1	24160.8	High School Grad/GED or Equivalent	25.41	never	heavy	no	no	0	157	4710	0	alive	3.07337	high	8053.62	Q3	2.747	3
21	2005-2006	32377	No	Yes	Yes	Yes	1	4.7	5	154	54	167	5.5	2.625	187	7.2	0.55	0.574	168.8	60.2	72	Female	Non-Hispanic White	3	Divorced	2.76	2	51249.5	High School Grad/GED or Equivalent	21.13	former	mild	yes	no	0	10	300	1	deceased	4.12391	high	17083.2	Q4	3.873	4
22	2005-2006	32388	No	No	No	No	0	1.52	5.6	114	66	464	5.8	2.325	233	7.3	0.632	0.822	167.8	72.9	55	Male	Other Race - Including Multi-Racial	5	Divorced	3.34	3	92246.5	High School Grad/GED or Equivalent	25.89	now	heavy	no	no	0	156	4680	0	alive	2.85003	high	30748.8	Q3	2.747	3
23	2005-2006	32459	No	No	No	No	0	0.1	5.6	146	80	236	5.1	2.325	214	6.5	0.561	0.593	156.8	48.1	62	Female	Non-Hispanic White	3	Divorced	0.82	1	45093.3	Some College or AA degree	19.56	now	former	yes	no	0	170	5100	0	alive	2.79719	high	15031.1	Q3	2.747	3
24	2005-2006	32560	No	No	No	No	0	0.33	5	92	52	78	4.2	2.35	177	6.5	0.615	0.729	161.4	46.4	23	Female	Non-Hispanic White	3	Never married	0.73	1	72251.6	Some College or AA degree	17.81	never	moderate	no	no	0	165	4950	0	alive	2.50522	high	24083.9	Q3	2.747	3
25	2005-2006	32832	Yes	No	No	Yes	1	0.93	5.8	130	60	105	3.6	2.3	211	5.6	0.456	0.552	150.7	36.3	75	Female	Non-Hispanic White	3	Married	2.65	2	50229.4	High School Grad/GED or Equivalent	15.98	former	former	no	no	0	8	240	1	deceased	3.98469	high	16743.1	Q4	3.873	4
26	2005-2006	32897	No	No	No	No	0	0.16	5.4	86	72	58	4.1	2.775	203	6.6	0.557	0.659	164.7	58.6	54	Female	Non-Hispanic White	3	Divorced	2.02	2	87227.5	High School Grad/GED or Equivalent	21.6	now	moderate	no	no	0	160	4800	0	alive	2.91788	high	29075.8	Q3	2.747	3
27	2005-2006	32931	No	No	No	No	0	1.06	10	146	78	221	4.2	2.275	141	7.4	0.965	1.282	164.8	110.8	38	Male	Mexican American	1	Married	1.81	2	30246.6	Less Than 9th Grade	40.8	now	heavy	yes	DM	1	176	5280	0	alive	1.4764	lower	10082.2	Q2	1.478	2
28	2005-2006	32932	No	No	No	No	0	0.02	5.2	130	68	59	3.7	2.3	160	6.9	0.526	0.806	162.4	59.5	74	Male	Non-Hispanic White	3	Married	2.73	2	33542.9	Less Than 9th Grade	22.56	never	former	yes	no	0	59	1770	1	deceased	0.0278361	lower	11181	Q1	-0.239	1
29	2005-2006	32952	No	No	No	No	0	0.1	5.3	146	86	90	3.6	2.425	203	6.8	0.436	0.435	163.9	35.9	76	Female	Non-Hispanic White	3	Divorced	5	3	49530.6	College Graduate or above	13.36	former	former	yes	no	0	71	2130	1	deceased	4.07816	high	16510.2	Q4	3.873	4
30	2005-2006	33002	No	No	No	No	0	0.03	5.2	126	66	70	5.1	2.475	161	6.7	0.698	0.734	156.8	60.4	67	Female	Non-Hispanic White	3	Divorced	3.57	3	63428.4	High School Grad/GED or Equivalent	24.57	never	former	no	no	0	156	4680	0	alive	-1.48047	lower	21142.8	Q1	-0.239	1
31	2005-2006	33071	No	No	No	No	0	0.49	7	158	72	113	5.5	2.4	172	7	0.598	0.733	161.9	80.5	69	Female	Non-Hispanic White	3	Married	0.91	1	37086	9-11th Grade (Includes 12th grade with no diploma)	30.71	never	never	yes	DM	1	168	5040	0	alive	1.37547	lower	12362	Q2	1.478	2
32	2005-2006	33134	No	No	No	No	0	0.1	5	110	66	236	5.1	2.35	224	7.1	0.889	1.094	163.3	70	42	Male	Mexican American	1	Married	1.08	2	19974.9	Some College or AA degree	26.25	former	moderate	no	no	0	173	5190	0	alive	-0.812548	lower	6658.29	Q1	-0.239	1
33	2005-2006	33197	No	No	No	No	0	1.53	5.7	114	48	161	6.6	2.45	147	7.3	0.536	0.623	160.3	67.2	85	Female	Non-Hispanic White	3	Widowed	5	3	34693.2	Some College or AA degree	26.15	former	mild	no	DM	1	67	2010	1	deceased	2.47832	high	11564.4	Q3	2.747	3
34	2005-2006	33213	No	No	No	No	0	0.69	5.6	98	60	48	3.3	2.475	226	7.3	0.552	0.631	145	49.7	50	Female	Non-Hispanic Black	2	Never married	4.08	3	26972.7	Some College or AA degree	23.64	former	mild	no	no	0	170	5100	0	alive	2.43219	high	8990.91	Q3	2.747	3
35	2005-2006	33320	No	No	No	No	0	0.33	6.4	166	74	97	5.3	2.4	201	7.5	0.541	0.603	152.1	54.7	85	Female	Non-Hispanic Black	2	Widowed	1.02	2	22221.1	9-11th Grade (Includes 12th grade with no diploma)	23.64	never	former	yes	DM	1	72	2160	1	deceased	3.73387	high	7407.02	Q4	3.873	4
36	2005-2006	33383	No	No	No	No	0	0.33	5.6	172	0	83	6.3	2.3	305	6.7	0.597	0.684	155.2	47.9	67	Male	Other Hispanic	4	Married	1.48	2	30131.9	9-11th Grade (Includes 12th grade with no diploma)	19.89	now	heavy	yes	no	0	173	5190	0	alive	2.4792	high	10044	Q3	2.747	3
37	2005-2006	33604	No	No	No	No	0	0.42	5.8	126	70	339	6.5	2.375	237	6.7	0.531	0.581	161.8	69.1	59	Female	Non-Hispanic White	3	Married	2.27	2	59845	9-11th Grade (Includes 12th grade with no diploma)	26.39	now	former	yes	no	0	85	2550	1	deceased	2.13752	high	19948.3	Q2	1.478	2
38	2005-2006	33925	No	Yes	Yes	Yes	1	2.32	5.6	124	20	171	3.8	2.3	217	7.7	0.53	0.668	162.3	52.5	71	Female	Non-Hispanic White	3	Divorced	3.57	3	46498.2	College Graduate or above	19.93	never	never	no	no	0	140	4200	1	deceased	4.09653	high	15499.4	Q4	3.873	4
39	2005-2006	34040	No	No	No	No	0	0.06	6.1	216	50	131	7.8	2.325	214	7.2	0.415	0.495	154.8	65.2	84	Female	Non-Hispanic White	3	Widowed	2.2	2	32708.9	Some College or AA degree	27.21	never	never	yes	DM	1	22	660	1	deceased	2.2023	high	10903	Q3	2.747	3
40	2005-2006	34080	No	No	No	No	0	0.18	5.1	126	66	143	5.5	2.35	256	7.6	0.731	0.834	192.2	92.2	44	Male	Non-Hispanic White	3	Married	1.07	2	93752.3	College Graduate or above	24.96	never	never	yes	DM	1	175	5250	0	alive	2.8887	high	31250.8	Q3	2.747	3
41	2005-2006	34138	No	Yes	No	Yes	1	0.02	5.2	146	70	67	4.1	2.575	171	6.8	0.5	0.578	151.8	42.9	78	Female	Non-Hispanic White	3	Divorced	1.92	2	43935.5	Some College or AA degree	18.62	former	former	no	no	0	78	2340	1	deceased	0.374217	lower	14645.2	Q1	-0.239	1
42	2005-2006	34165	No	Yes	Yes	Yes	1	1.04	5	132	80	72	6.4	2.325	210	7.5	0.657	0.751	168.3	99	52	Female	Non-Hispanic White	3	Living with partner	3.25	3	47787	High School Grad/GED or Equivalent	34.95	now	moderate	yes	no	0	156	4680	0	alive	3.28789	high	15929	Q4	3.873	4
43	2005-2006	34427	No	Yes	No	Yes	1	0.12	5.2	162	54	94	3.9	2.4	210	8.1	0.517	0.572	140.2	52.8	74	Female	Mexican American	1	Never married	1	1	7739.83	Less Than 9th Grade	26.86	former	former	yes	DM	1	165	4950	0	alive	3.38235	high	2579.94	Q4	3.873	4
44	2005-2006	34462	No	No	Yes	Yes	1	0.1	6	148	66	211	4.7	2.475	148	7.3	0.535	0.621	154.2	54.9	85	Female	Non-Hispanic White	3	Widowed	5	3	27514.3	College Graduate or above	23.09	never	mild	yes	DM	1	84	2520	1	deceased	2.76224	high	9171.42	Q3	2.747	3
45	2005-2006	34649	No	Yes	No	Yes	1	0.48	5.3	156	82	89	5.5	2.4	263	7.1	0.63	0.739	168.9	88.4	64	Male	Non-Hispanic White	3	Married	1.2	2	62023.4	High School Grad/GED or Equivalent	30.99	now	heavy	yes	no	0	156	4680	0	alive	-0.386108	lower	20674.5	Q1	-0.239	1
46	2005-2006	34774	No	No	No	No	0	0.47	5.3	126	76	207	5	2.6	217	7.7	0.537	0.615	156.3	55.9	62	Female	Mexican American	1	Married	0.78	1	6579.16	9-11th Grade (Includes 12th grade with no diploma)	22.88	now	moderate	no	no	0	172	5160	0	alive	3.6557	high	2193.05	Q4	3.873	4
47	2005-2006	34899	No	No	No	No	0	0.09	5.6	116	38	49	5.7	2.3	226	7.3	0.547	0.605	147.6	50.5	84	Female	Non-Hispanic White	3	Widowed	5	3	38107.4	Some College or AA degree	23.18	former	mild	yes	DM	1	120	3600	1	deceased	0.739298	lower	12702.5	Q1	-0.239	1
48	2005-2006	34911	No	No	No	No	0	0.41	5.2	172	0	191	6.3	2.35	189	6.8	0.542	0.636	162.1	58.7	70	Female	Non-Hispanic White	3	Divorced	1.58	2	64300	Some College or AA degree	22.34	now	heavy	yes	no	0	89	2670	1	deceased	-1.14099	lower	21433.3	Q1	-0.239	1
49	2005-2006	34994	No	No	No	No	0	0.29	7.1	130	70	329	2.4	2.375	165	6.7	0.645	0.729	152	58.4	65	Female	Other Hispanic	4	Married	0.43	1	39641.1	Less Than 9th Grade	25.28	never	never	no	DM	1	169	5070	0	alive	2.0542	lower	13213.7	Q2	1.478	2
50	2005-2006	34995	No	No	No	No	0	0.38	8.5	134	60	203	3.9	2.275	253	8	0.771	0.843	148.5	49	60	Female	Mexican American	1	Married	0.99	1	5394.33	Less Than 9th Grade	22.22	never	mild	yes	DM	1	174	5220	0	alive	-1.13074	lower	1798.11	Q1	-0.239	1
51	2005-2006	35017	No	No	No	No	0	0.71	6.5	106	54	154	3.1	2.325	226	6.8	0.736	0.963	170.7	86	56	Male	Mexican American	1	Married	3.73	3	22778.6	Less Than 9th Grade	29.51	former	mild	yes	DM	1	173	5190	0	alive	1.84617	lower	7592.86	Q2	1.478	2
52	2005-2006	35161	No	Yes	No	Yes	1	0.68	8	150	58	238	5.2	2.4	248	7.1	0.66	0.785	145.7	59.4	62	Female	Mexican American	1	Married	0.86	1	7731.76	Less Than 9th Grade	27.98	never	never	yes	DM	1	159	4770	0	alive	0.416545	lower	2577.25	Q1	-0.239	1
53	2005-2006	35202	No	No	No	No	0	0.04	5.5	118	74	77	4.7	2.375	258	7.6	0.759	0.884	162.6	71.7	48	Female	Non-Hispanic Black	2	Married	1.84	2	23685.9	Some College or AA degree	27.12	never	never	no	DM	1	167	5010	0	alive	3.8806	high	7895.31	Q4	3.873	4
54	2005-2006	35221	No	No	No	No	0	0.53	13.2	136	68	296	6.5	2.3	264	7.3	0.612	0.669	147.9	60.6	61	Female	Mexican American	1	Married	0.65	1	9550.42	Less Than 9th Grade	27.7	never	never	yes	DM	1	169	5070	0	alive	2.73666	high	3183.47	Q3	2.747	3
55	2005-2006	35228	No	No	No	No	0	0.21	4.8	112	78	129	6.4	2.375	191	7.1	0.776	0.888	176.6	86.8	36	Male	Non-Hispanic White	3	Married	3.25	3	77639.5	College Graduate or above	27.83	former	mild	no	no	0	174	5220	0	alive	0.405631	lower	25879.8	Q1	-0.239	1
56	2005-2006	35313	No	No	No	No	0	0.09	5.6	154	62	103	3.3	2.35	223	7	0.556	0.636	161.9	55.2	76	Female	Other Race - Including Multi-Racial	5	Widowed	2.29	2	65825.7	Less Than 9th Grade	21.06	now	mild	yes	no	0	152	4560	1	deceased	2.08925	high	21941.9	Q2	1.478	2
57	2005-2006	35345	No	No	No	No	0	0.14	5.7	118	60	156	4.5	2.35	206	7.3	0.758	0.965	158.7	67.1	48	Male	Mexican American	1	Never married	4.55	3	20132.5	Some College or AA degree	26.64	former	mild	no	DM	1	173	5190	0	alive	-0.429798	lower	6710.82	Q1	-0.239	1
58	2005-2006	35352	No	No	No	No	0	1.47	6	110	60	95	8.9	2.3	175	7.6	0.521	0.593	164.8	59.8	85	Female	Non-Hispanic Black	2	Widowed	0.78	1	19353.6	Some College or AA degree	22.02	former	never	no	no	0	27	810	1	deceased	3.88734	high	6451.22	Q4	3.873	4
59	2005-2006	35396	No	Yes	No	Yes	1	2.88	5.2	134	76	54	4	2.225	190	6.9	0.525	0.663	158.9	46	83	Female	Non-Hispanic White	3	Married	5	3	32005.3	College Graduate or above	18.22	former	mild	no	DM	1	67	2010	1	deceased	-2.13329	lower	10668.4	Q1	-0.239	1
60	2005-2006	35430	No	No	No	No	0	0.04	5.2	108	56	81	3	2.475	123	7.3	0.673	0.777	164.7	74.6	66	Female	Non-Hispanic White	3	Married	2.27	2	64773.6	High School Grad/GED or Equivalent	27.5	never	heavy	yes	no	0	174	5220	0	alive	2.74707	high	21591.2	Q3	2.747	3
61	2005-2006	35432	Yes	No	No	Yes	1	0.37	5.4	140	96	125	6.4	2.4	229	7.8	0.536	0.766	177.3	69.6	84	Male	Non-Hispanic White	3	Married	5	3	18228.7	Some College or AA degree	22.14	former	mild	yes	no	0	70	2100	1	deceased	1.1749	lower	6076.22	Q2	1.478	2
62	2005-2006	35506	No	No	No	No	0	0.05	5	136	92	281	6.5	2.475	276	7.5	0.822	1.027	167.6	92.4	38	Male	Mexican American	1	Married	5	3	27554.1	High School Grad/GED or Equivalent	32.89	now	heavy	no	no	0	172	5160	0	alive	0.844651	lower	9184.7	Q2	1.478	2
63	2005-2006	35564	No	No	No	No	0	0.75	5.6	134	60	158	6	2.35	298	7.1	0.551	0.623	152.9	77.5	66	Female	Non-Hispanic White	3	Widowed	1.16	2	72265.3	9-11th Grade (Includes 12th grade with no diploma)	33.15	now	never	no	no	0	157	4710	0	alive	3.97209	high	24088.4	Q4	3.873	4
64	2005-2006	35592	No	No	No	No	0	0.39	6.1	160	74	432	4.5	2.2	338	6.1	0.438	0.532	144.5	48.3	85	Female	Non-Hispanic White	3	Widowed	1.95	2	36319.3	Less Than 9th Grade	23.13	never	mild	yes	no	0	22	660	1	deceased	3.22475	high	12106.4	Q3	2.747	3
65	2005-2006	35602	No	No	No	No	0	0.14	5	140	48	82	7.1	2.45	248	6.6	0.512	0.577	153.5	55.2	85	Female	Non-Hispanic White	3	Widowed	1.25	2	35014.3	High School Grad/GED or Equivalent	23.43	never	never	no	no	0	134	4020	1	deceased	2.45435	high	11671.4	Q3	2.747	3
66	2005-2006	35659	No	No	No	No	0	0.35	5.8	116	76	108	5.3	2.45	239	7.7	0.65	0.753	151.5	74.1	53	Female	Non-Hispanic Black	2	Separated	5	3	19365.8	High School Grad/GED or Equivalent	32.28	former	heavy	yes	no	0	159	4770	0	alive	-1.26493	lower	6455.28	Q1	-0.239	1
67	2005-2006	35708	No	No	No	No	0	0.7	5.8	146	84	484	2.6	2.425	299	7	0.683	0.766	154.4	71.9	66	Female	Mexican American	1	Divorced	2.04	2	7008.66	High School Grad/GED or Equivalent	30.16	never	former	yes	no	0	172	5160	0	alive	-0.197519	lower	2336.22	Q1	-0.239	1
68	2005-2006	35785	No	No	No	No	0	5.38	8.9	106	46	70	5.9	2.3	170	7.7	0.713	0.822	158.7	59.7	49	Male	Mexican American	1	Married	0.51	1	19974.9	Less Than 9th Grade	23.7	former	heavy	no	DM	1	173	5190	0	alive	2.02864	lower	6658.29	Q2	1.478	2
69	2005-2006	35881	No	No	No	No	0	0.06	4.8	120	58	133	4.4	2.25	145	7.3	0.654	0.702	153.7	52.3	24	Female	Mexican American	1	Married	1.37	2	16557.1	High School Grad/GED or Equivalent	22.14	former	never	no	no	0	172	5160	0	alive	3.81394	high	5519.05	Q4	3.873	4
70	2005-2006	35882	No	No	No	No	0	0.09	6.6	186	90	142	6.8	2.325	188	7.5	0.555	0.577	162	53.3	76	Female	Non-Hispanic Black	2	Separated	0.7	1	19728.6	9-11th Grade (Includes 12th grade with no diploma)	20.31	now	heavy	yes	DM	1	46	1380	1	deceased	1.05969	lower	6576.19	Q2	1.478	2
71	2005-2006	35936	No	No	No	No	0	0.86	5.8	172	104	78	6.4	2.425	225	8.3	0.766	0.775	187.1	84.4	62	Male	Non-Hispanic Black	2	Divorced	3.2	3	6754.16	High School Grad/GED or Equivalent	24.11	now	former	yes	no	0	8	240	1	deceased	3.3747	high	2251.39	Q4	3.873	4
72	2005-2006	36211	No	No	No	No	0	0.49	6.3	270	124	150	6.3	2.225	181	6.9	0.477	0.519	150.7	49.7	81	Female	Non-Hispanic White	3	Widowed	1.12	2	37980.6	9-11th Grade (Includes 12th grade with no diploma)	21.88	now	heavy	yes	no	0	6	180	1	deceased	2.30753	high	12660.2	Q3	2.747	3
73	2005-2006	36280	No	No	No	No	0	0.1	4.9	120	74	319	4.9	2.875	187	6.8	0.7	0.793	149.7	66.1	52	Female	Mexican American	1	Married	1.2	2	15481.6	9-11th Grade (Includes 12th grade with no diploma)	29.5	never	never	yes	no	0	172	5160	0	alive	0.651044	lower	5160.54	Q1	-0.239	1
74	2005-2006	36346	No	No	No	No	0	0.51	5.6	122	48	49	5.8	2.35	117	6.9	0.542	0.653	164	58.3	85	Male	Non-Hispanic White	3	Married	1.22	2	10175.5	Some College or AA degree	21.68	never	never	no	DM	1	78	2340	1	deceased	1.15261	lower	3391.82	Q2	1.478	2
75	2005-2006	36379	No	No	No	No	0	0.19	5.5	124	76	88	4.5	2.4	181	7.3	0.711	0.869	149.8	54.7	58	Female	Mexican American	1	Married	3.73	3	19793.7	High School Grad/GED or Equivalent	24.38	never	moderate	no	no	0	165	4950	0	alive	0.552393	lower	6597.92	Q1	-0.239	1
76	2005-2006	36487	No	No	No	No	0	0.12	5	134	76	183	5.4	2.4	134	7	0.555	0.643	168.1	69.7	81	Male	Non-Hispanic White	3	Married	1.89	2	24139.3	Less Than 9th Grade	24.67	never	mild	no	DM	1	116	3480	1	deceased	3.49869	high	8046.44	Q4	3.873	4
77	2005-2006	36582	No	No	No	No	0	0.13	5.3	174	98	200	4.8	2.675	331	8.9	0.617	0.598	162.7	51.3	61	Female	Non-Hispanic Black	2	Widowed	0.34	1	13565.8	9-11th Grade (Includes 12th grade with no diploma)	19.38	former	former	yes	DM	1	120	3600	1	deceased	4.2495	high	4521.93	Q4	3.873	4
78	2005-2006	36646	No	No	No	No	0	0.35	5.2	168	80	192	6.5	2.35	291	7.2	0.676	0.782	159.4	96.3	66	Female	Non-Hispanic White	3	Married	1.45	2	37086	9-11th Grade (Includes 12th grade with no diploma)	37.9	former	mild	yes	no	0	121	3630	1	deceased	1.88057	lower	12362	Q2	1.478	2
79	2005-2006	36649	No	No	No	No	0	0.25	7	130	66	54	4.4	2.3	171	7.6	0.774	0.907	153.1	75.5	69	Female	Mexican American	1	Married	3.01	3	7343.38	High School Grad/GED or Equivalent	32.21	never	mild	no	DM	1	160	4800	0	alive	3.07009	high	2447.79	Q3	2.747	3
80	2005-2006	36690	No	Yes	No	Yes	1	0.1	5.2	156	78	76	5.1	2.425	277	7.2	0.406	0.469	158	54.5	85	Female	Non-Hispanic White	3	Widowed	1.36	2	30982.5	Less Than 9th Grade	21.83	never	never	yes	no	0	49	1470	1	deceased	4.07637	high	10327.5	Q4	3.873	4
81	2005-2006	36731	Yes	Yes	No	Yes	1	0.03	6.3	142	54	194	6.1	2.425	217	7.2	0.499	0.646	162	68.2	85	Female	Non-Hispanic White	3	Widowed	3.13	3	32547.6	Some College or AA degree	25.99	never	never	yes	DM	1	110	3300	1	deceased	0.77955	lower	10849.2	Q1	-0.239	1
82	2005-2006	36827	No	Yes	No	Yes	1	0.23	5.7	216	38	173	6.2	2.5	222	8	0.536	0.642	154.6	67.1	83	Female	Non-Hispanic White	3	Married	1.89	2	35629.9	9-11th Grade (Includes 12th grade with no diploma)	28.07	never	never	yes	DM	1	14	420	1	deceased	0.951463	lower	11876.6	Q2	1.478	2
83	2005-2006	36916	No	No	No	No	0	0.69	5.5	130	62	288	5.1	2.35	192	7.3	0.819	1.082	165.5	92.1	40	Male	Mexican American	1	Married	2.75	2	19974.9	9-11th Grade (Includes 12th grade with no diploma)	33.63	former	heavy	no	no	0	173	5190	0	alive	0.754163	lower	6658.29	Q1	-0.239	1
84	2005-2006	36947	No	No	No	No	0	0.98	5.6	122	44	78	4.7	2.35	252	7.3	0.544	0.526	163.7	70.2	85	Female	Non-Hispanic White	3	Widowed	0.76	1	42296.4	High School Grad/GED or Equivalent	26.2	never	former	no	DM	1	74	2220	1	deceased	2.25275	high	14098.8	Q3	2.747	3
85	2005-2006	36952	No	No	No	No	0	0.09	5.8	120	64	199	4.4	2.4	224	6.9	0.53	0.742	176	65.6	78	Male	Non-Hispanic White	3	Married	1.89	2	40961.7	Some College or AA degree	21.18	former	former	no	no	0	166	4980	0	alive	0.150577	lower	13653.9	Q1	-0.239	1
86	2005-2006	36974	No	No	No	No	0	0.05	5.8	116	56	195	6.1	2.325	269	6.8	0.624	0.846	163.6	63.8	65	Male	Mexican American	1	Married	1.15	2	3649.84	Less Than 9th Grade	23.84	former	former	no	DM	1	171	5130	0	alive	1.49413	lower	1216.61	Q2	1.478	2
87	2005-2006	36978	No	Yes	No	Yes	1	0.3	4.8	122	80	100	3.9	2.375	241	7.2	0.593	0.665	152.1	64.9	67	Female	Mexican American	1	Married	3.11	3	10440	Less Than 9th Grade	28.05	former	former	yes	no	0	159	4770	1	deceased	2.67822	high	3480.01	Q3	2.747	3
88	2005-2006	37128	No	Yes	No	Yes	1	0.57	5.5	144	72	115	4.4	2.225	183	7.3	0.554	0.67	140.9	59.1	64	Female	Non-Hispanic Black	2	Widowed	3.12	3	17906.2	9-11th Grade (Includes 12th grade with no diploma)	29.77	former	former	no	no	0	99	2970	1	deceased	3.27098	high	5968.74	Q4	3.873	4
89	2005-2006	37154	No	No	No	No	0	0.06	5.1	158	40	208	5.5	2.575	146	6.8	0.558	0.657	154.1	69.5	83	Female	Non-Hispanic White	3	Married	1.82	2	34063.1	High School Grad/GED or Equivalent	29.27	never	never	yes	DM	1	94	2820	1	deceased	1.83244	lower	11354.4	Q2	1.478	2
90	2005-2006	37350	No	Yes	No	Yes	1	0.32	5.4	122	76	338	4.1	2.475	308	6.7	0.538	0.568	163	61.5	60	Female	Non-Hispanic White	3	Divorced	1.56	2	46439.7	Some College or AA degree	23.15	former	mild	no	no	0	58	1740	1	deceased	2.7305	high	15479.9	Q3	2.747	3
91	2005-2006	37361	No	No	No	No	0	0.18	5.5	144	18	84	4.6	2.35	226	7.4	0.547	0.738	149.3	52	66	Female	Other Race - Including Multi-Racial	5	Married	5	3	55132.5	College Graduate or above	23.33	never	never	yes	no	0	162	4860	0	alive	-2.56328	lower	18377.5	Q1	-0.239	1
92	2005-2006	37429	No	No	No	No	0	0.36	5.7	130	84	120	5.5	2.575	231	7	0.689	0.918	150.4	72.8	57	Female	Other Race - Including Multi-Racial	5	Married	5	3	77644.9	Some College or AA degree	32.18	never	mild	yes	no	0	173	5190	0	alive	3.536	high	25881.6	Q4	3.873	4
93	2005-2006	37440	No	Yes	No	Yes	1	0.78	5.7	118	74	118	5.9	2.4	244	7.2	0.679	0.719	172.1	93.9	53	Male	Non-Hispanic White	3	Divorced	1.12	2	33905	High School Grad/GED or Equivalent	31.7	now	moderate	yes	no	0	113	3390	1	deceased	2.00228	lower	11301.7	Q2	1.478	2
94	2005-2006	37458	No	No	No	No	0	0.1	5.5	136	84	154	3.8	2.375	239	7	0.734	0.913	163.3	92.3	63	Female	Non-Hispanic White	3	Married	5	3	62036.3	High School Grad/GED or Equivalent	34.61	former	mild	yes	no	0	174	5220	0	alive	4.13442	high	20678.8	Q4	3.873	4
95	2005-2006	37616	No	No	No	No	0	0.09	4.8	122	80	288	8.2	2.45	166	7	0.695	0.838	168.7	64.3	52	Male	Non-Hispanic White	3	Never married	3.9	3	89699.8	9-11th Grade (Includes 12th grade with no diploma)	22.59	now	heavy	no	no	0	171	5130	1	deceased	2.44505	high	29899.9	Q3	2.747	3
96	2005-2006	37628	No	No	No	No	0	0.05	5.2	126	74	81	6.2	2.375	204	6.3	0.625	0.62	177.1	50.3	53	Male	Non-Hispanic White	3	Married	1.99	2	82914.6	High School Grad/GED or Equivalent	16.04	now	heavy	no	no	0	170	5100	0	alive	1.15488	lower	27638.2	Q2	1.478	2
97	2005-2006	37670	No	No	NA	No	0	0.24	4.6	128	66	84	4.7	2.35	158	7.1	0.528	0.709	174.2	75.8	78	Male	Non-Hispanic White	3	Divorced	1.83	2	41867	9-11th Grade (Includes 12th grade with no diploma)	24.98	former	mild	no	DM	1	173	5190	0	alive	1.43134	lower	13955.7	Q2	1.478	2
98	2005-2006	37914	No	No	No	No	0	0.17	5.6	90	56	203	5.2	2.425	139	6.7	0.518	0.703	157.6	74.6	78	Female	Non-Hispanic White	3	Widowed	1.03	2	60449.8	High School Grad/GED or Equivalent	30.03	never	former	yes	no	0	141	4230	1	deceased	-0.661363	lower	20149.9	Q1	-0.239	1
99	2005-2006	37961	No	Yes	No	Yes	1	0.11	5.6	114	72	365	5.2	2.4	196	7	0.844	0.979	173.9	91.7	45	Male	Mexican American	1	Living with partner	0.77	1	23899.4	Less Than 9th Grade	30.32	now	former	no	no	0	174	5220	0	alive	1.44208	lower	7966.46	Q2	1.478	2
100	2005-2006	38071	No	No	No	No	0	0.42	5.7	172	96	104	3.9	2.35	208	6.9	0.535	0.531	157.4	45.5	74	Female	Non-Hispanic White	3	Widowed	0.31	1	62964.7	High School Grad/GED or Equivalent	18.37	now	former	yes	no	0	170	5100	0	alive	3.84727	high	20988.2	Q4	3.873	4
101	2005-2006	38075	No	Yes	No	Yes	1	0.09	5.3	102	74	55	5.9	2.5	187	7.5	0.776	0.848	186.5	95.1	37	Male	Non-Hispanic White	3	Married	2	2	72175.3	High School Grad/GED or Equivalent	27.34	former	former	no	no	0	163	4890	0	alive	1.14871	lower	24058.4	Q2	1.478	2
102	2005-2006	38079	No	No	No	No	0	0.03	5.2	100	60	53	3.6	2.5	241	6.9	0.726	0.801	162.2	56.8	40	Female	Non-Hispanic White	3	Married	5	3	117360	Some College or AA degree	21.59	never	mild	no	no	0	160	4800	0	alive	1.11311	lower	39119.9	Q2	1.478	2
103	2005-2006	38143	No	No	No	No	0	0.26	5.6	124	66	209	5.5	2.5	232	7.5	0.603	0.736	166.5	72.5	60	Female	Other Race - Including Multi-Racial	5	Living with partner	0.22	1	37574.2	Less Than 9th Grade	26.15	now	mild	no	DM	1	156	4680	0	alive	2.44069	high	12524.7	Q3	2.747	3
104	2005-2006	38149	No	Yes	No	Yes	1	0.64	5.1	132	94	84	6.1	2.475	209	7.7	0.957	1.125	176.2	103.1	35	Male	Non-Hispanic White	3	Married	1.81	2	39090.6	Some College or AA degree	33.21	now	heavy	yes	no	0	155	4650	0	alive	0.0109842	lower	13030.2	Q1	-0.239	1
105	2005-2006	38192	No	Yes	No	Yes	1	0.27	6.9	134	76	146	4.3	2.225	211	7.7	0.67	0.803	151.9	73.2	62	Female	Non-Hispanic Black	2	Married	3.41	3	14461.9	High School Grad/GED or Equivalent	31.72	never	never	no	DM	1	170	5100	0	alive	2.76132	high	4820.62	Q3	2.747	3
106	2005-2006	38194	No	Yes	No	Yes	1	0.19	5.6	138	78	173	6.6	2.275	228	7.3	0.719	0.889	174.6	83	65	Male	Non-Hispanic White	3	Married	5	3	63997	College Graduate or above	27.23	former	mild	yes	no	0	168	5040	0	alive	-0.512222	lower	21332.3	Q1	-0.239	1
107	2005-2006	38225	No	No	No	No	0	0.07	5.3	104	56	155	6.4	2.425	261	7.2	0.535	0.636	163.6	61.3	85	Female	Non-Hispanic White	3	Widowed	2.23	2	32005.3	Less Than 9th Grade	22.9	former	never	yes	no	0	62	1860	1	deceased	4.21945	high	10668.4	Q4	3.873	4
108	2005-2006	38368	No	No	No	No	0	5.88	4.4	168	78	200	7.7	2.35	232	7.3	0.529	0.633	154.1	70.9	60	Female	Non-Hispanic White	3	Married	3.31	3	63453.1	Some College or AA degree	29.86	former	never	yes	no	0	179	5370	0	alive	3.85562	high	21151	Q4	3.873	4
109	2005-2006	38509	No	No	No	No	0	0.24	5.4	110	70	172	5.4	2.25	174	6.5	0.746	0.924	172.7	79.3	67	Male	Non-Hispanic White	3	Divorced	5	3	60660.1	College Graduate or above	26.59	never	mild	no	no	0	156	4680	0	alive	-0.604615	lower	20220	Q1	-0.239	1
110	2005-2006	38591	No	No	No	No	0	0.15	5.2	126	70	248	7.6	2.425	259	7.5	0.744	0.971	166.4	77.7	39	Male	Mexican American	1	Married	2.84	2	24364.1	Some College or AA degree	28.06	now	heavy	yes	DM	1	158	4740	0	alive	2.03486	lower	8121.38	Q2	1.478	2
111	2005-2006	38607	No	No	No	No	0	0.08	5.3	158	78	91	5.6	2.525	195	7.5	0.558	0.724	159.8	61.9	82	Female	Non-Hispanic White	3	Married	3.11	3	38107.4	College Graduate or above	24.24	never	mild	yes	no	0	171	5130	0	alive	2.28725	high	12702.5	Q3	2.747	3
112	2005-2006	38679	No	No	No	No	0	0.69	7.6	120	62	336	5.9	2.475	178	7.1	0.803	0.937	180.9	118.1	65	Male	Non-Hispanic White	3	Married	3.18	3	67849.1	9-11th Grade (Includes 12th grade with no diploma)	36.09	never	mild	yes	DM	1	101	3030	1	deceased	0.368416	lower	22616.4	Q1	-0.239	1
113	2005-2006	38701	No	No	No	No	0	0.21	5.2	114	56	245	5	2.425	191	7.6	0.725	0.826	161.7	74	39	Male	Mexican American	1	Married	0.66	1	26411.7	High School Grad/GED or Equivalent	28.3	now	heavy	no	no	0	168	5040	0	alive	0.291153	lower	8803.9	Q1	-0.239	1
114	2005-2006	38707	No	No	No	No	0	0.08	5	108	74	394	7.5	2.3	191	7.2	0.769	0.934	159.2	67.2	40	Male	Mexican American	1	Married	2.68	2	16468.1	Less Than 9th Grade	26.51	never	heavy	no	no	0	165	4950	0	alive	0.225451	lower	5489.35	Q1	-0.239	1
115	2005-2006	38736	No	No	No	No	0	0.47	5.3	144	74	108	7.3	2.275	173	7	0.722	0.966	163.6	98.9	32	Male	Non-Hispanic Black	2	Married	2.41	2	16960.7	Some College or AA degree	36.95	never	heavy	yes	no	0	159	4770	0	alive	4.20616	high	5653.57	Q4	3.873	4
116	2005-2006	38801	No	No	No	No	0	0.26	5.7	136	86	186	5.8	2.3	256	7	0.707	0.805	163.2	83.8	55	Male	Mexican American	1	Never married	1.28	2	19146.7	Less Than 9th Grade	31.46	now	heavy	yes	no	0	168	5040	0	alive	1.51302	lower	6382.24	Q2	1.478	2
117	2005-2006	38824	No	No	Yes	Yes	1	0.02	5.5	128	78	119	4.6	2.325	178	6.3	0.555	0.713	155.3	54.8	59	Female	Non-Hispanic White	3	Divorced	0.83	1	50244.4	Some College or AA degree	22.72	now	mild	no	no	0	56	1680	1	deceased	2.14594	high	16748.1	Q2	1.478	2
118	2005-2006	38830	No	No	No	No	0	0.17	5.4	112	58	123	4.4	2.35	247	7.4	0.648	0.833	160.6	60.6	42	Male	Mexican American	1	Married	1.13	2	19639.7	9-11th Grade (Includes 12th grade with no diploma)	23.5	never	mild	no	no	0	171	5130	0	alive	-0.445686	lower	6546.56	Q1	-0.239	1
119	2005-2006	38936	No	No	No	No	0	0.06	5.7	116	76	101	6.3	2.3	216	6.8	0.616	0.713	176	77.1	62	Male	Non-Hispanic White	3	Married	5	3	50225.1	College Graduate or above	24.89	now	mild	no	no	0	166	4980	0	alive	2.24188	high	16741.7	Q3	2.747	3
120	2005-2006	38978	No	No	No	No	0	0.11	6	140	66	163	4	2.275	171	7.1	0.468	0.447	145.2	59.2	76	Female	Mexican American	1	Widowed	1.81	2	11040.2	Less Than 9th Grade	28.08	never	never	yes	DM	1	171	5130	0	alive	3.74486	high	3680.08	Q4	3.873	4
121	2005-2006	39040	No	No	No	No	0	0.04	5.4	120	72	139	5	2.375	206	6.9	0.442	0.607	153.6	50.3	70	Female	Non-Hispanic White	3	Married	1.67	2	47982.6	9-11th Grade (Includes 12th grade with no diploma)	21.32	never	mild	no	no	0	171	5130	0	alive	2.30553	high	15994.2	Q3	2.747	3
122	2005-2006	39082	No	No	No	No	0	0.89	12.8	110	60	322	4.6	2.5	249	7.6	0.7	0.894	166.1	63	35	Male	Mexican American	1	Married	0.05	1	26072.7	Less Than 9th Grade	22.84	never	heavy	no	DM	1	172	5160	0	alive	2.0998	high	8690.91	Q2	1.478	2
123	2005-2006	39124	No	No	No	No	0	1.25	5.2	114	66	95	4.5	2.3	224	6.9	0.563	0.716	161.7	65.2	58	Female	Non-Hispanic White	3	Married	5	3	91583.2	Some College or AA degree	24.94	never	mild	no	no	0	157	4710	0	alive	1.33278	lower	30527.7	Q2	1.478	2
124	2005-2006	39181	No	No	No	No	0	0.18	5.3	112	56	108	5.3	2.325	168	6.5	0.514	0.662	165.9	59.1	81	Female	Non-Hispanic White	3	Widowed	1.53	2	42296.4	High School Grad/GED or Equivalent	21.47	former	moderate	yes	no	0	65	1950	1	deceased	3.05795	high	14098.8	Q3	2.747	3
125	2005-2006	39199	No	Yes	No	Yes	1	0.74	5.9	130	80	141	3.3	2.275	188	6.6	0.762	0.898	174.2	78.5	51	Male	Non-Hispanic White	3	Widowed	0.25	1	36042	Some College or AA degree	25.87	now	heavy	yes	no	0	68	2040	1	deceased	0.125994	lower	12014	Q1	-0.239	1
126	2005-2006	39244	No	No	No	No	0	0.46	5.8	124	74	130	5.7	2.3	293	7.3	0.603	0.63	154.3	70.3	60	Female	Mexican American	1	Married	0.84	1	4238.73	Less Than 9th Grade	29.53	never	never	no	no	0	12	360	1	deceased	3.35831	high	1412.91	Q4	3.873	4
127	2005-2006	39288	No	No	Yes	Yes	1	0.06	6.5	130	28	444	4.2	2.475	212	7.5	0.483	0.666	154.9	57.1	85	Female	Other Race - Including Multi-Racial	5	Widowed	2.81	2	34056.7	High School Grad/GED or Equivalent	23.8	never	never	yes	DM	1	145	4350	1	deceased	-1.70659	lower	11352.2	Q1	-0.239	1
128	2005-2006	39289	No	No	No	No	0	0.07	5.4	136	92	275	4.1	2.5	192	6.5	0.525	0.704	157.6	60	56	Female	Non-Hispanic White	3	Married	5	3	112870	College Graduate or above	24.16	former	former	yes	no	0	175	5250	0	alive	0.380026	lower	37623.4	Q1	-0.239	1
129	2005-2006	39320	No	No	No	No	0	0.2	4.5	134	74	72	3.7	2.275	212	6.4	0.663	0.745	164.9	62.3	66	Female	Non-Hispanic White	3	Widowed	1.02	2	38722.4	High School Grad/GED or Equivalent	22.91	never	mild	no	no	0	168	5040	0	alive	0.208015	lower	12907.5	Q1	-0.239	1
130	2005-2006	39422	No	No	No	No	0	0.19	7.7	112	70	199	5.3	2.375	278	6.7	0.683	0.863	167.2	85	51	Male	Non-Hispanic White	3	Married	3.41	3	85543.3	9-11th Grade (Includes 12th grade with no diploma)	30.41	never	never	no	DM	1	161	4830	0	alive	-0.924819	lower	28514.4	Q1	-0.239	1
131	2005-2006	39434	No	No	Yes	Yes	1	8.01	5.3	100	60	82	3.8	2.275	224	6.6	0.541	0.745	174.8	58.7	70	Female	Non-Hispanic White	3	Married	3.79	3	51249.5	High School Grad/GED or Equivalent	19.21	never	former	no	no	0	156	4680	0	alive	-1.6457	lower	17083.2	Q1	-0.239	1
132	2005-2006	39511	No	No	No	No	0	0.22	5.5	150	90	98	3.6	2.375	214	7.2	0.528	0.598	146.4	50.2	65	Female	Other Hispanic	4	Married	1.48	2	35898.2	9-11th Grade (Includes 12th grade with no diploma)	23.42	now	heavy	yes	no	0	173	5190	0	alive	2.61527	high	11966.1	Q3	2.747	3
133	2005-2006	39535	No	No	No	No	0	0.19	5.3	148	84	56	4.1	2.35	182	7.6	0.482	0.61	166.8	57	50	Female	Non-Hispanic White	3	Married	4.55	3	95374.9	Some College or AA degree	20.49	now	moderate	yes	no	0	160	4800	0	alive	1.52843	lower	31791.6	Q2	1.478	2
134	2005-2006	39543	No	No	No	No	0	0.11	5.6	124	54	168	4.8	2.325	135	6.4	0.514	0.674	157.8	66	76	Female	Non-Hispanic White	3	Married	3.03	3	53371.3	Some College or AA degree	26.51	former	mild	yes	no	0	161	4830	0	alive	-0.0229046	lower	17790.4	Q1	-0.239	1
135	2005-2006	39547	No	No	No	No	0	0.06	5.7	134	66	168	4.8	2.375	128	5.9	0.553	0.753	177.7	67.9	83	Male	Non-Hispanic White	3	Married	2.96	2	18654.6	College Graduate or above	21.5	former	mild	no	no	0	60	1800	1	deceased	1.30637	lower	6218.19	Q2	1.478	2
136	2005-2006	39626	No	No	No	No	0	0.43	6.7	126	72	296	5.2	2.375	159	7.4	0.665	0.658	174.7	56.5	50	Male	Non-Hispanic White	3	Married	5	3	100919	College Graduate or above	18.51	never	former	yes	DM	1	130	3900	1	deceased	0.974609	lower	33639.8	Q2	1.478	2
137	2005-2006	39690	No	No	No	No	0	0.37	4.9	166	90	81	5.4	2.3	222	7.8	0.685	0.865	164.8	67.6	69	Male	Mexican American	1	Married	1.9	2	4668.35	Less Than 9th Grade	24.89	former	mild	yes	DM	1	175	5250	0	alive	-0.361871	lower	1556.12	Q1	-0.239	1
138	2005-2006	39773	Yes	Yes	No	Yes	1	2.42	5.2	138	90	97	6.5	2.325	208	7.7	0.5	0.657	177.1	73.5	81	Male	Non-Hispanic White	3	Widowed	1.25	2	22197.6	9-11th Grade (Includes 12th grade with no diploma)	23.43	former	former	yes	no	0	57	1710	1	deceased	1.78208	lower	7399.19	Q2	1.478	2
139	2005-2006	39776	No	No	No	No	0	0.35	5.5	116	68	293	8.1	2.4	301	8	0.85	1.036	160	86	29	Male	Mexican American	1	Never married	0.56	1	22647.2	Less Than 9th Grade	33.59	never	heavy	no	no	0	169	5070	0	alive	2.04649	lower	7549.06	Q2	1.478	2
140	2005-2006	39797	No	No	No	No	0	0.31	5.2	130	70	158	5.6	2.4	176	6.8	0.476	0.645	165.6	64.6	84	Female	Non-Hispanic White	3	Widowed	2.45	2	37715.7	High School Grad/GED or Equivalent	23.56	never	former	yes	no	0	14	420	1	deceased	1.60467	lower	12571.9	Q2	1.478	2
141	2005-2006	40122	No	No	No	No	0	0.12	6.6	110	62	413	4.5	2.425	232	7.6	0.528	0.591	146.7	47.1	58	Female	Mexican American	1	Never married	0.97	1	14160.5	9-11th Grade (Includes 12th grade with no diploma)	21.89	now	former	no	DM	1	16	480	1	deceased	1.03048	lower	4720.15	Q2	1.478	2
142	2005-2006	40161	No	No	No	No	0	0.23	5.6	162	58	126	6.7	2.4	244	8	0.521	0.676	138.6	40.1	83	Female	Non-Hispanic White	3	Widowed	1.15	2	34860.2	9-11th Grade (Includes 12th grade with no diploma)	20.87	never	never	yes	DM	1	80	2400	1	deceased	3.86603	high	11620.1	Q4	3.873	4
143	2005-2006	40249	No	No	No	No	0	0.26	5.6	128	66	130	5.2	2.425	155	6.5	0.679	0.8	160.7	72.7	58	Female	Non-Hispanic White	3	Married	3.7	3	92752.8	College Graduate or above	28.15	former	moderate	yes	no	0	117	3510	1	deceased	3.39524	high	30917.6	Q4	3.873	4
144	2005-2006	40262	No	Yes	No	Yes	1	0.32	5.1	116	72	136	5.5	2.225	236	6.3	0.788	0.926	176.1	90.1	37	Male	Non-Hispanic White	3	Never married	5	3	95187	College Graduate or above	29.05	never	mild	no	no	0	175	5250	0	alive	-1.21072	lower	31729	Q1	-0.239	1
145	2005-2006	40353	No	Yes	No	Yes	1	0.09	5.8	156	72	98	5.5	2.45	290	7.2	0.684	0.86	166.6	81.1	66	Male	Non-Hispanic White	3	Married	2.42	2	67849.1	High School Grad/GED or Equivalent	29.22	former	former	yes	DM	1	178	5340	0	alive	0.192593	lower	22616.4	Q1	-0.239	1
146	2005-2006	40383	No	No	No	No	0	0.08	5.2	138	70	146	4.2	2.35	202	6.5	0.59	0.672	163.8	66.6	63	Female	Non-Hispanic White	3	Married	1.03	2	33393.9	High School Grad/GED or Equivalent	24.82	now	mild	no	DM	1	159	4770	0	alive	3.23992	high	11131.3	Q3	2.747	3
147	2005-2006	40400	No	No	No	No	0	0.12	5.3	146	72	174	4.7	2.425	175	7.8	0.694	0.789	159.4	88.8	69	Female	Mexican American	1	Married	2.33	2	6732.09	Less Than 9th Grade	34.95	never	never	yes	no	0	175	5250	0	alive	2.20502	high	2244.03	Q3	2.747	3
148	2005-2006	40545	No	No	No	No	0	0.36	5.3	118	70	198	4.2	2.425	212	7.3	0.549	0.666	163.6	53.3	78	Female	Non-Hispanic White	3	Divorced	3.03	3	59319	Some College or AA degree	19.91	former	mild	no	no	0	157	4710	0	alive	1.31673	lower	19773	Q2	1.478	2
149	2005-2006	40548	No	No	No	No	0	0.29	5.7	144	66	306	5.4	2.45	202	7.2	0.64	0.712	153.8	77.7	64	Female	Non-Hispanic White	3	Married	1.89	2	63428.4	College Graduate or above	32.85	former	mild	yes	no	0	174	5220	0	alive	-3.14926	lower	21142.8	Q1	-0.239	1
150	2005-2006	40605	No	No	No	No	0	2.53	5.6	108	68	69	3.8	2.3	192	6.8	0.528	0.595	159.3	77.6	39	Female	Non-Hispanic White	3	Never married	2.24	2	101520	High School Grad/GED or Equivalent	30.58	never	never	no	no	0	177	5310	0	alive	2.4733	high	33839.9	Q3	2.747	3
151	2005-2006	40641	No	Yes	No	Yes	1	0.07	5.1	102	66	117	4.8	2.5	211	6.8	0.724	0.803	182.3	67.5	23	Male	Non-Hispanic White	3	Married	4.08	3	85112.5	9-11th Grade (Includes 12th grade with no diploma)	20.31	now	never	no	no	0	164	4920	0	alive	0.763532	lower	28370.8	Q1	-0.239	1
152	2005-2006	40660	No	No	No	No	0	0.3	10.9	112	68	73	3.6	2.25	166	6.2	0.711	0.849	169.3	69.9	64	Male	Non-Hispanic White	3	Married	2.27	2	67849.1	High School Grad/GED or Equivalent	24.39	former	mild	no	DM	1	24	720	1	deceased	0.822562	lower	22616.4	Q2	1.478	2
153	2005-2006	40804	No	No	No	No	0	0.41	5.5	120	74	283	3.3	2.325	234	6.8	0.667	0.84	158.6	71.4	54	Female	Non-Hispanic White	3	Widowed	3.13	3	92689.5	Some College or AA degree	28.39	former	moderate	no	no	0	162	4860	0	alive	1.53237	lower	30896.5	Q2	1.478	2
154	2005-2006	40871	No	No	No	No	0	0.34	5.9	146	78	92	3.9	2.35	190	7.3	0.502	0.567	151.9	47.5	79	Female	Non-Hispanic White	3	Widowed	1.43	2	61983	High School Grad/GED or Equivalent	20.59	never	never	yes	no	0	157	4710	0	alive	-0.363553	lower	20661	Q1	-0.239	1
155	2005-2006	41089	No	Yes	No	Yes	1	0.82	5.6	112	76	231	5.4	2.4	201	7.1	0.789	0.954	161.1	97.8	47	Female	Non-Hispanic White	3	Married	1.52	2	39679.1	Some College or AA degree	37.68	now	never	no	no	0	173	5190	0	alive	3.78102	high	13226.4	Q4	3.873	4
156	2005-2006	41212	No	No	No	No	0	0.21	5.8	114	66	89	5.3	2.325	187	7.3	0.651	0.774	148.4	71.4	41	Female	Other Hispanic	4	Married	2.41	2	33892.2	Less Than 9th Grade	32.42	never	never	no	no	0	165	4950	0	alive	3.70073	high	11297.4	Q4	3.873	4
157	2005-2006	41216	No	Yes	No	Yes	1	5.15	4.7	142	62	149	3.2	2.275	261	7.7	0.478	0.571	149.4	41.8	61	Female	Mexican American	1	Widowed	1.87	2	6732.09	Less Than 9th Grade	18.73	never	never	yes	no	0	176	5280	0	alive	4.27806	high	2244.03	Q4	3.873	4
158	2005-2006	41230	No	No	No	No	0	0.17	5.5	162	74	160	3.5	2.4	188	7.3	0.481	0.546	150.6	56.5	73	Female	Mexican American	1	Married	2.2	2	18730.8	High School Grad/GED or Equivalent	24.91	never	former	yes	no	0	176	5280	0	alive	1.92637	lower	6243.6	Q2	1.478	2
159	2005-2006	41252	No	No	No	No	0	0.18	5.1	136	60	232	3.9	2.3	301	6.8	0.522	0.629	164.5	66	73	Female	Non-Hispanic White	3	Widowed	0.91	1	50934.7	Some College or AA degree	24.39	never	mild	no	no	0	80	2400	1	deceased	1.19606	lower	16978.2	Q2	1.478	2
160	2005-2006	41274	No	No	No	No	0	0.12	5.4	118	86	193	6.3	2.4	289	7.4	0.785	0.944	172.8	97.3	40	Male	Non-Hispanic White	3	Living with partner	0.75	1	37909.4	Some College or AA degree	32.59	former	moderate	yes	no	0	177	5310	0	alive	0.425614	lower	12636.5	Q1	-0.239	1
161	2005-2006	41468	No	Yes	No	Yes	1	0.02	6.6	138	84	115	3.1	2.65	172	6.5	0.699	0.888	158	66	66	Female	Mexican American	1	Widowed	1.78	2	7722.63	Less Than 9th Grade	26.44	now	heavy	yes	DM	1	157	4710	0	alive	-1.66693	lower	2574.21	Q1	-0.239	1
162	2007-2008	41671	No	Yes	No	Yes	1	0.32	5.9	102	44	262	6.4	2.15	189	6.7	0.532	0.801	172.9	77	80	Male	Non-Hispanic White	3	Divorced	1.92	2	26750.6	High School Grad/GED or Equivalent	25.76	never	never	yes	no	0	73	2190	1	deceased	3.16469	high	8916.88	Q3	2.747	3
163	2007-2008	41895	No	Yes	No	Yes	1	0.04	5.7	124	72	143	3	2.25	159	7.3	0.551	0.67	159.3	48.3	47	Female	Mexican American	1	Married	0.92	1	28376.2	College Graduate or above	19.03	former	mild	no	no	0	134	4020	0	alive	0.748572	lower	9458.72	Q1	-0.239	1
164	2007-2008	41993	No	No	No	No	0	0.09	5.6	146	78	53	4.1	2.35	249	7.4	0.552	0.74	160.4	50.6	59	Female	Non-Hispanic White	3	Married	5	3	89463.1	College Graduate or above	19.67	now	mild	no	no	0	157	4710	0	alive	0.385979	lower	29821	Q1	-0.239	1
165	2007-2008	42298	No	No	No	No	0	0.13	5.6	142	62	157	4.2	2.45	322	7.2	0.555	0.654	155.6	57.7	57	Female	Mexican American	1	Married	1.71	2	16309.9	High School Grad/GED or Equivalent	23.83	never	moderate	no	no	0	138	4140	0	alive	3.78489	high	5436.65	Q4	3.873	4
166	2007-2008	42330	No	No	No	No	0	0.03	5.5	112	50	221	4.4	2.5	204	6.2	0.518	0.565	151.3	57.4	80	Female	Non-Hispanic White	3	Widowed	5	3	27611.4	9-11th Grade (Includes 12th grade with no diploma)	25.07	former	former	yes	no	0	94	2820	1	deceased	1.25584	lower	9203.8	Q2	1.478	2
167	2007-2008	42547	No	No	No	No	0	0.88	5.7	134	74	73	5.8	2.55	171	7.4	0.548	0.623	147.6	46.5	79	Female	Non-Hispanic White	3	Widowed	2.18	2	29696.6	High School Grad/GED or Equivalent	21.34	never	moderate	yes	no	0	144	4320	0	alive	-0.178971	lower	9898.86	Q1	-0.239	1
168	2007-2008	42596	No	No	No	No	0	0.26	5.5	124	78	145	5.2	2.3	208	8	0.527	0.632	151.4	72.9	59	Female	Other Hispanic	4	Widowed	1.47	2	12817.5	Less Than 9th Grade	31.8	never	never	no	DM	1	136	4080	0	alive	4.04852	high	4272.51	Q4	3.873	4
169	2007-2008	42746	No	No	No	No	0	0.38	5.3	116	72	166	4.9	2.3	240	6.3	0.52	0.631	162	55.7	69	Female	Non-Hispanic White	3	Married	4.75	3	60606.7	College Graduate or above	21.22	never	former	no	no	0	147	4410	0	alive	1.48028	lower	20202.2	Q2	1.478	2
170	2007-2008	42769	No	No	No	No	0	0.14	5.7	198	80	84	5.1	2.3	329	7	0.544	0.731	155.8	64.8	73	Female	Non-Hispanic White	3	Widowed	3.27	3	36089.4	Some College or AA degree	26.7	former	mild	yes	DM	1	157	4710	0	alive	1.49817	lower	12029.8	Q2	1.478	2
171	2007-2008	42878	No	Yes	No	Yes	1	0.05	5.6	122	70	108	4.1	2.275	167	6.8	0.51	0.679	167.9	62.6	45	Male	Non-Hispanic White	3	Married	0.68	1	36000.8	Less Than 9th Grade	22.21	never	former	no	no	0	139	4170	0	alive	3.54329	high	12000.3	Q4	3.873	4
172	2007-2008	43019	No	No	No	No	0	0.14	12.1	130	76	493	5.5	2.3	147	7.3	0.558	0.845	161.9	79.2	60	Male	Non-Hispanic White	3	Divorced	1.46	2	64097.9	Less Than 9th Grade	30.22	never	former	yes	DM	1	98	2940	1	deceased	1.07857	lower	21366	Q2	1.478	2
173	2007-2008	43031	No	No	No	No	0	1.16	5.8	124	52	117	5.2	2.225	183	6.5	0.514	0.532	149.7	43.7	80	Female	Mexican American	1	Divorced	3.43	3	10421.6	Less Than 9th Grade	19.5	never	mild	no	DM	1	1	30	1	deceased	2.68754	high	3473.88	Q3	2.747	3
174	2007-2008	43247	No	No	No	No	0	0.22	5.1	126	82	136	5.9	2.375	189	7.8	0.479	0.586	165.1	57.4	52	Male	Mexican American	1	Living with partner	0.98	1	16759.6	High School Grad/GED or Equivalent	21.06	never	moderate	no	no	0	154	4620	0	alive	-0.446938	lower	5586.52	Q1	-0.239	1
175	2007-2008	43281	No	No	No	No	0	0.16	5.7	118	68	98	5.9	2.2	161	7.2	0.544	0.699	179	97.3	46	Male	Non-Hispanic White	3	Married	1.65	2	119644	Some College or AA degree	30.37	never	never	yes	DM	1	42	1260	1	deceased	1.21212	lower	39881.4	Q2	1.478	2
176	2007-2008	43314	No	No	No	No	0	0.05	6.3	172	40	69	3.2	2.375	178	6.8	0.495	0.554	160.3	54.5	80	Female	Non-Hispanic Black	2	Widowed	1.21	2	15754.1	Less Than 9th Grade	21.21	former	never	yes	DM	1	19	570	1	deceased	2.5857	high	5251.35	Q3	2.747	3
177	2007-2008	43353	No	No	No	No	0	0.1	5.4	142	88	84	5.5	2.375	218	6.7	0.41	0.458	160.8	45.3	71	Female	Non-Hispanic White	3	Married	2.92	2	35674.2	High School Grad/GED or Equivalent	17.52	former	moderate	yes	no	0	87	2610	1	deceased	2.89479	high	11891.4	Q3	2.747	3
178	2007-2008	43570	No	No	No	No	0	0.25	5.4	130	68	208	5.7	2.425	208	7.7	0.53	0.622	146.3	62.1	70	Female	Non-Hispanic White	3	Divorced	4.72	3	43999.4	High School Grad/GED or Equivalent	29.01	never	former	no	no	0	137	4110	0	alive	2.38057	high	14666.5	Q3	2.747	3
179	2007-2008	43887	No	No	No	No	0	0.43	5.8	132	70	112	6.2	2.25	167	7.2	0.481	0.461	147.7	47.2	80	Female	Mexican American	1	Widowed	1.86	2	12071.3	Less Than 9th Grade	21.64	never	never	no	DM	1	19	570	1	deceased	1.80733	lower	4023.77	Q2	1.478	2
180	2007-2008	43916	No	Yes	No	Yes	1	0.17	5.6	110	62	150	5.4	2.55	193	7.4	0.556	0.654	160.2	62.4	55	Female	Non-Hispanic White	3	Married	2.14	2	31151.6	9-11th Grade (Includes 12th grade with no diploma)	24.31	now	never	no	no	0	139	4170	0	alive	3.47685	high	10383.9	Q4	3.873	4
181	2007-2008	43966	No	Yes	No	Yes	1	0.07	5.7	170	70	103	5.1	2.425	230	7.2	0.521	0.683	159.7	49.8	71	Female	Non-Hispanic White	3	Married	2.67	2	30970	High School Grad/GED or Equivalent	19.53	never	former	yes	no	0	152	4560	0	alive	0.105282	lower	10323.3	Q1	-0.239	1
182	2007-2008	44116	No	No	No	No	0	0.11	5.2	156	58	95	3.7	2.375	244	7	0.555	0.668	149.3	46.8	80	Female	Mexican American	1	Widowed	2.5	2	11245.1	Less Than 9th Grade	21	never	never	yes	no	0	85	2550	1	deceased	4.00394	high	3748.37	Q4	3.873	4
183	2007-2008	44164	No	No	No	No	0	0.32	5.8	174	0	579	4.1	2.35	256	6.7	0.442	0.58	161.2	67.3	80	Female	Non-Hispanic White	3	Married	1.31	2	25166.9	Less Than 9th Grade	25.9	never	never	yes	no	0	134	4020	0	alive	2.87531	high	8388.96	Q3	2.747	3
184	2007-2008	44313	No	No	No	No	0	0.13	5.9	142	72	212	6.8	2.35	155	6.8	0.538	0.713	169.1	67.2	62	Male	Other Race - Including Multi-Racial	5	Married	5	3	82629.6	High School Grad/GED or Equivalent	23.5	never	former	yes	no	0	134	4020	0	alive	2.86957	high	27543.2	Q3	2.747	3
185	2007-2008	44582	No	No	Yes	Yes	1	0.13	6	144	58	109	6.7	2.45	138	7.2	0.546	0.65	159.9	57.6	80	Female	Non-Hispanic White	3	Married	1.24	2	25935.1	High School Grad/GED or Equivalent	22.53	never	never	yes	DM	1	99	2970	1	deceased	3.03877	high	8645.03	Q3	2.747	3
186	2007-2008	44669	No	No	No	No	0	0.22	5.8	154	60	52	6.4	2.425	243	7.1	0.551	0.615	148	65.8	76	Female	Non-Hispanic White	3	Never married	1.18	2	19376.5	Some College or AA degree	30.04	never	never	yes	no	0	151	4530	0	alive	4.0657	high	6458.83	Q4	3.873	4
187	2007-2008	44804	No	No	No	No	0	5.26	5.9	156	42	140	6.8	2.2	105	6.8	0.517	0.593	163.1	58.2	80	Female	Non-Hispanic White	3	Widowed	2.31	2	37493.2	High School Grad/GED or Equivalent	21.88	never	mild	yes	no	0	16	480	1	deceased	3.28363	high	12497.7	Q4	3.873	4
188	2007-2008	44821	No	Yes	No	Yes	1	0.06	5.9	118	64	212	5.8	2.375	250	7.1	0.552	0.702	169.4	59.5	67	Male	Non-Hispanic White	3	Divorced	1.46	2	17097.1	High School Grad/GED or Equivalent	20.73	now	former	no	no	0	142	4260	1	deceased	1.70446	lower	5699.05	Q2	1.478	2
189	2007-2008	44854	No	No	No	No	0	0.06	5.7	164	0	104	4.2	2.55	223	8.1	0.487	0.588	145	44.5	80	Female	Mexican American	1	Never married	1.18	2	12749.5	Less Than 9th Grade	21.17	never	never	yes	no	0	142	4260	0	alive	4.08289	high	4249.84	Q4	3.873	4
190	2007-2008	45078	No	Yes	Yes	Yes	1	0.1	5.9	120	74	170	5.7	2.4	324	6.8	0.541	0.733	171.6	71.8	78	Male	Non-Hispanic White	3	Divorced	2.12	2	36197.1	Some College or AA degree	24.38	former	former	no	no	0	101	3030	1	deceased	4.25563	high	12065.7	Q4	3.873	4
191	2007-2008	45142	No	No	No	No	0	0.13	6	96	50	111	5.8	2.425	234	6.9	0.443	0.592	156.5	50.7	61	Female	Non-Hispanic White	3	Divorced	0.81	1	29951.9	9-11th Grade (Includes 12th grade with no diploma)	20.7	now	moderate	yes	no	0	147	4410	0	alive	0.661883	lower	9983.97	Q1	-0.239	1
192	2007-2008	45174	No	Yes	No	Yes	1	0.08	5.7	122	56	171	4.2	2.25	244	6.6	0.548	0.658	169.9	54.3	74	Female	Non-Hispanic White	3	Married	1.75	2	20783.5	High School Grad/GED or Equivalent	18.81	former	former	no	no	0	70	2100	1	deceased	4.58581	high	6927.84	Q4	3.873	4
193	2007-2008	45179	No	Yes	No	Yes	1	0.04	5.8	126	74	172	3.2	2.425	147	7.2	0.502	0.524	149.2	47.9	63	Female	Non-Hispanic White	3	Married	2.27	2	62270.3	Some College or AA degree	21.52	never	mild	no	no	0	153	4590	0	alive	-0.172899	lower	20756.8	Q1	-0.239	1
194	2007-2008	45293	No	Yes	No	Yes	1	0.44	5.8	150	62	104	4.6	2.225	162	7.2	0.534	0.568	154.3	45.5	76	Female	Mexican American	1	Separated	0.73	1	10569.3	High School Grad/GED or Equivalent	19.11	never	mild	yes	DM	1	142	4260	0	alive	3.7318	high	3523.09	Q4	3.873	4
195	2007-2008	45333	No	No	No	No	0	0.2	5.3	118	76	101	5.4	2.4	205	6.6	0.526	0.628	174.8	73.5	57	Male	Non-Hispanic White	3	Married	1.46	2	24998.5	High School Grad/GED or Equivalent	24.05	now	former	yes	no	0	51	1530	1	deceased	4.7185	high	8332.84	Q4	3.873	4
196	2007-2008	45387	No	No	No	No	0	0.08	5.4	120	70	115	3.9	2.325	254	7.1	0.551	0.781	157.4	56.2	80	Female	Non-Hispanic White	3	Widowed	0.87	1	27390.3	College Graduate or above	22.68	never	former	no	no	0	104	3120	1	deceased	0.80131	lower	9130.11	Q2	1.478	2
197	2007-2008	45391	Yes	Yes	No	Yes	1	0.02	6.1	142	64	46	7.6	2.325	198	8.4	0.544	0.574	154.4	50.7	78	Female	Non-Hispanic Black	2	Divorced	0.63	1	13027.6	High School Grad/GED or Equivalent	21.27	never	never	yes	DM	1	132	3960	0	alive	1.8016	lower	4342.53	Q2	1.478	2
198	2007-2008	45468	No	No	No	No	0	0.06	5	156	54	122	5.9	2.5	189	6.4	0.546	0.693	167.4	61.8	80	Male	Non-Hispanic White	3	Married	1.75	2	27360	High School Grad/GED or Equivalent	22.05	former	heavy	yes	DM	1	42	1260	1	deceased	-2.05668	lower	9119.99	Q1	-0.239	1
199	2007-2008	45649	No	Yes	No	Yes	1	0.06	6.5	148	78	232	6.6	2.325	162	7.5	0.532	0.713	172.5	82.9	73	Male	Non-Hispanic White	3	Divorced	1.06	2	11953.6	Some College or AA degree	27.86	never	mild	yes	DM	1	148	4440	0	alive	2.05446	lower	3984.54	Q2	1.478	2
200	2007-2008	45755	No	No	No	No	0	0.82	8.1	134	98	160	7.3	2.325	205	7	0.52	0.96	177.2	104.6	57	Male	Non-Hispanic Black	2	Never married	5	3	21246.8	College Graduate or above	33.31	former	mild	yes	DM	1	133	3990	0	alive	2.7875	high	7082.28	Q3	2.747	3
201	2007-2008	45823	No	No	No	No	0	0.05	6.2	160	62	174	3.6	2.25	192	6.6	0.496	0.644	146	59.9	78	Female	Other Race - Including Multi-Racial	5	Widowed	1.47	2	19085.5	College Graduate or above	28.1	never	never	yes	DM	1	82	2460	1	deceased	2.84665	high	6361.83	Q3	2.747	3
202	2007-2008	45833	No	No	No	No	0	0.31	5.4	162	68	138	6.5	2.225	259	6.7	0.51	0.634	140.3	42.6	80	Female	Non-Hispanic White	3	Widowed	1.44	2	37493.2	9-11th Grade (Includes 12th grade with no diploma)	21.64	former	mild	yes	no	0	108	3240	1	deceased	3.43067	high	12497.7	Q4	3.873	4
203	2007-2008	45953	No	No	No	No	0	0.02	5.7	114	34	43	6.2	2.4	182	6.9	0.433	0.517	155.2	45.4	80	Female	Non-Hispanic Black	2	Married	2	2	11817.7	Less Than 9th Grade	18.85	former	former	yes	DM	1	23	690	1	deceased	4.54586	high	3939.23	Q4	3.873	4
204	2007-2008	46126	No	No	No	No	0	0.17	5.3	160	86	66	3.4	2.35	244	7.2	0.52	0.618	150.5	60.7	65	Female	Non-Hispanic White	3	Widowed	1.13	2	23428.4	9-11th Grade (Includes 12th grade with no diploma)	26.8	now	former	yes	no	0	146	4380	0	alive	2.6878	high	7809.46	Q3	2.747	3
205	2007-2008	46238	No	No	No	No	0	0.84	4.3	124	76	89	3.5	2.3	238	7.6	0.486	0.536	151.5	41.1	56	Female	Non-Hispanic White	3	Widowed	0.66	1	30103	Less Than 9th Grade	17.91	now	former	no	no	0	50	1500	1	deceased	3.93142	high	10034.3	Q4	3.873	4
206	2007-2008	46440	No	No	No	No	0	0.18	5.1	130	78	101	7.1	2.375	221	7.6	0.514	0.557	154.3	49.8	48	Female	Other Hispanic	4	Divorced	5	3	20612.4	Some College or AA degree	20.92	now	moderate	no	no	0	150	4500	0	alive	2.58162	high	6870.79	Q3	2.747	3
207	2007-2008	46764	No	No	No	No	0	3.55	5	138	76	124	6.7	1.975	157	5.6	0.39	0.467	146.8	39.8	64	Female	Non-Hispanic Black	2	Widowed	0.88	1	14337.5	Some College or AA degree	18.47	former	former	yes	no	0	75	2250	1	deceased	2.6233	high	4779.16	Q3	2.747	3
208	2007-2008	46770	No	No	No	No	0	0.18	5.2	108	74	189	6.3	2.375	255	6.9	0.55	0.605	152.9	67.5	70	Female	Non-Hispanic White	3	Widowed	0.77	1	26539.2	Some College or AA degree	28.87	now	heavy	yes	DM	1	147	4410	0	alive	0.967383	lower	8846.4	Q2	1.478	2
209	2007-2008	46805	Yes	No	No	Yes	1	0.03	7.6	164	58	228	3.9	2.35	155	6.8	0.376	0.565	164	61	80	Female	Non-Hispanic White	3	Widowed	1.87	2	59114.4	Some College or AA degree	22.68	now	former	yes	DM	1	14	420	1	deceased	3.51156	high	19704.8	Q4	3.873	4
210	2007-2008	46822	No	No	No	No	0	0.18	6	184	52	83	9.6	2.3	112	7	0.558	0.667	155.8	68.7	80	Female	Non-Hispanic White	3	Divorced	2.12	2	33097.8	High School Grad/GED or Equivalent	28.3	former	never	yes	DM	1	26	780	1	deceased	2.56175	high	11032.6	Q3	2.747	3
211	2007-2008	46846	No	No	No	No	0	0.59	5.2	152	78	134	4.9	2.3	183	7.8	0.511	0.684	154.2	59.5	78	Female	Non-Hispanic White	3	Married	1.09	2	10980.9	Less Than 9th Grade	25.02	never	never	yes	no	0	147	4410	0	alive	-0.286272	lower	3660.3	Q1	-0.239	1
212	2007-2008	46928	No	No	No	No	0	0.01	7.2	140	46	32	4.5	2.375	150	6.8	0.537	0.603	151.9	58	79	Female	Non-Hispanic Black	2	Widowed	2.22	2	13798.3	High School Grad/GED or Equivalent	25.14	never	mild	yes	DM	1	116	3480	1	deceased	3.80571	high	4599.45	Q4	3.873	4
213	2007-2008	47030	No	No	No	No	0	2.32	5.8	142	70	150	5.4	2.475	244	7.6	0.549	0.648	152.5	54.6	80	Female	Other Hispanic	4	Divorced	1.08	2	12063.3	High School Grad/GED or Equivalent	23.48	never	mild	yes	no	0	21	630	1	deceased	4.02989	high	4021.09	Q4	3.873	4
214	2007-2008	47352	No	Yes	No	Yes	1	0.37	6	114	62	254	8.3	2.375	259	7.2	0.487	0.59	155.7	51.7	66	Female	Other Hispanic	4	Married	0.88	1	5814.81	Less Than 9th Grade	21.33	never	never	yes	DM	1	66	1980	1	deceased	2.72332	high	1938.27	Q3	2.747	3
215	2007-2008	47590	No	No	No	No	0	0.15	5.8	94	66	167	5.1	2.2	190	7.1	0.556	0.68	162	55.1	49	Female	Non-Hispanic White	3	Never married	2.31	2	91513.5	Some College or AA degree	21	former	mild	no	DM	1	134	4020	0	alive	1.1422	lower	30504.5	Q2	1.478	2
216	2007-2008	47699	No	Yes	No	Yes	1	0.1	5.4	174	86	104	6.8	2.475	226	7.8	0.549	0.644	165.5	46.2	71	Female	Non-Hispanic Black	2	Widowed	2.6	2	11861.5	9-11th Grade (Includes 12th grade with no diploma)	16.87	now	moderate	yes	no	0	32	960	1	deceased	3.40973	high	3953.85	Q4	3.873	4
217	2007-2008	47715	No	No	No	No	0	0.23	5.8	148	76	75	5.8	2.325	205	7.3	0.505	0.643	160.4	51.7	80	Female	Non-Hispanic White	3	Married	5	3	45701.7	High School Grad/GED or Equivalent	20.09	never	never	yes	no	0	137	4110	0	alive	1.15564	lower	15233.9	Q2	1.478	2
218	2007-2008	47758	No	No	No	No	0	0.3	5.8	156	76	207	7.1	2.2	215	7.2	0.538	0.564	159	69.7	71	Female	Non-Hispanic White	3	Widowed	1.32	2	47800.7	College Graduate or above	27.57	never	never	yes	no	0	91	2730	1	deceased	4.16905	high	15933.6	Q4	3.873	4
219	2007-2008	47771	No	No	No	No	0	0.09	5.4	126	0	128	4.1	2.35	191	6.3	0.479	0.57	163.5	60.7	79	Female	Non-Hispanic White	3	Widowed	1.67	2	31917	9-11th Grade (Includes 12th grade with no diploma)	22.71	never	never	yes	DM	1	49	1470	1	deceased	2.82464	high	10639	Q3	2.747	3
220	2007-2008	47825	No	No	No	No	0	0.2	6.5	176	70	131	5.1	2.275	204	7	0.538	0.815	150.7	49.9	69	Female	Other Hispanic	4	Married	2.05	2	9998.84	High School Grad/GED or Equivalent	21.97	never	moderate	yes	DM	1	150	4500	0	alive	-1.72988	lower	3332.95	Q1	-0.239	1
221	2007-2008	47874	No	No	No	No	0	0.04	5.9	150	64	76	5.1	2.45	251	7.4	0.439	0.459	157.5	50.5	79	Female	Non-Hispanic White	3	Widowed	1.12	2	25285.1	High School Grad/GED or Equivalent	20.36	former	former	yes	DM	1	36	1080	1	deceased	3.3674	high	8428.37	Q4	3.873	4
222	2007-2008	47942	No	Yes	No	Yes	1	0.03	6.1	166	84	47	3.9	2.5	197	7.7	0.373	0.462	153.3	40	80	Female	Non-Hispanic White	3	Never married	1.15	2	35612.5	Less Than 9th Grade	17.02	never	never	yes	no	0	1	30	1	deceased	2.55315	high	11870.8	Q3	2.747	3
223	2007-2008	47957	No	Yes	No	Yes	1	0.45	4.6	114	62	97	4.2	2.3	273	6.1	0.494	0.639	158.4	62.7	59	Female	Non-Hispanic White	3	Married	1.51	2	33058.4	9-11th Grade (Includes 12th grade with no diploma)	24.99	now	former	no	no	0	151	4530	0	alive	-1.45092	lower	11019.5	Q1	-0.239	1
224	2007-2008	47994	No	Yes	No	Yes	1	0.04	5.6	116	64	115	4.5	2.275	195	7.4	0.531	0.726	162.2	65.3	80	Female	Non-Hispanic White	3	Married	2.14	2	31522.2	High School Grad/GED or Equivalent	24.82	never	mild	no	no	0	155	4650	0	alive	1.72924	lower	10507.4	Q2	1.478	2
225	2007-2008	48005	No	No	No	No	0	0.16	6.3	144	76	308	5.9	2.175	268	7.1	0.524	0.679	152.9	72.8	73	Female	Non-Hispanic White	3	Married	1.79	2	50979.5	High School Grad/GED or Equivalent	31.14	never	never	yes	DM	1	33	990	1	deceased	3.86931	high	16993.2	Q4	3.873	4
226	2007-2008	48042	No	No	No	No	0	0.12	5.8	156	64	102	4	2.375	221	7.5	0.449	0.497	146.9	50.9	79	Female	Non-Hispanic White	3	Widowed	1.47	2	46529.4	9-11th Grade (Includes 12th grade with no diploma)	23.59	former	never	yes	no	0	102	3060	1	deceased	3.84938	high	15509.8	Q4	3.873	4
227	2007-2008	48162	No	No	No	No	0	0.05	6.2	154	64	64	4.1	2.3	196	7	0.511	0.61	152.9	39.2	80	Female	Non-Hispanic White	3	Married	1.5	2	41005.2	9-11th Grade (Includes 12th grade with no diploma)	16.77	never	never	yes	DM	1	30	900	1	deceased	-2.82748	lower	13668.4	Q1	-0.239	1
228	2007-2008	48272	No	No	No	No	0	0.13	5.2	116	74	73	4.9	2.375	210	8.3	0.479	0.507	159.1	46.9	70	Female	Non-Hispanic White	3	Married	2.86	2	23322.7	High School Grad/GED or Equivalent	18.53	now	moderate	yes	no	0	3	90	1	deceased	2.38804	high	7774.24	Q3	2.747	3
229	2007-2008	48414	No	No	No	No	0	0.96	10.6	118	60	175	3.8	2.2	120	7	0.532	0.706	157.1	83.8	58	Female	Non-Hispanic White	3	Divorced	0.87	1	30485.6	Some College or AA degree	33.95	now	mild	no	DM	1	83	2490	1	deceased	2.92785	high	10161.9	Q3	2.747	3
230	2007-2008	48504	No	No	No	No	0	0.04	6.5	140	60	92	4.1	2.4	120	6.6	0.533	0.749	158.2	52	70	Female	Non-Hispanic White	3	Widowed	1.01	2	27711.1	9-11th Grade (Includes 12th grade with no diploma)	20.78	now	former	yes	DM	1	78	2340	1	deceased	4.10076	high	9237.03	Q4	3.873	4
231	2007-2008	48718	No	No	No	No	0	0.38	5.5	130	62	224	5.2	2.375	194	6.5	0.452	0.627	164.3	85.2	80	Female	Non-Hispanic White	3	Widowed	1.47	2	30556.3	Some College or AA degree	31.56	never	never	yes	no	0	151	4530	0	alive	3.03292	high	10185.4	Q3	2.747	3
232	2007-2008	48833	No	No	No	No	0	0.78	5.4	110	64	187	5.1	2.325	249	6.4	0.554	0.662	169.6	92.3	71	Female	Non-Hispanic White	3	Widowed	3.08	3	38635.4	9-11th Grade (Includes 12th grade with no diploma)	32.09	former	former	yes	no	0	137	4110	0	alive	2.70178	high	12878.5	Q3	2.747	3
233	2007-2008	48939	No	No	No	No	0	0.2	6.5	114	70	109	5.9	2.475	163	7.1	0.535	0.594	153.7	59.1	80	Female	Other Hispanic	4	Divorced	2.25	2	15181.8	College Graduate or above	25.02	never	mild	yes	DM	1	150	4500	0	alive	-0.745452	lower	5060.59	Q1	-0.239	1
234	2007-2008	49149	No	No	No	No	0	0.04	6.6	126	72	165	4.5	2.225	145	6.7	0.559	0.725	170.9	76.4	69	Male	Non-Hispanic White	3	Married	2.86	2	51144	High School Grad/GED or Equivalent	26.16	never	never	yes	DM	1	129	3870	1	deceased	-1.47288	lower	17048	Q1	-0.239	1
235	2007-2008	49172	No	No	No	No	0	3.71	5.7	132	68	74	3.8	2.275	191	7.1	0.502	0.671	170.9	76.9	65	Female	Non-Hispanic White	3	Widowed	3.63	3	56155.7	Some College or AA degree	26.33	now	moderate	no	no	0	121	3630	1	deceased	0.961084	lower	18718.6	Q2	1.478	2
236	2007-2008	49181	No	No	No	No	0	0.11	6	92	52	161	4.3	2.3	195	7.6	0.466	0.632	167.9	61.2	80	Male	Non-Hispanic White	3	Married	1	1	11411.2	Less Than 9th Grade	21.71	now	former	no	DM	1	43	1290	1	deceased	0.37323	lower	3803.74	Q1	-0.239	1
237	2007-2008	49294	No	Yes	No	Yes	1	0.1	4.6	96	50	42	6.1	2.375	140	6.5	0.47	0.492	151.8	46.2	59	Female	Non-Hispanic White	3	Married	1.39	2	38824.7	College Graduate or above	20.05	now	former	no	no	0	46	1380	1	deceased	-1.56527	lower	12941.6	Q1	-0.239	1
238	2007-2008	49758	No	Yes	No	Yes	1	0.29	5.7	134	62	188	6.1	2.35	181	7.3	0.508	0.605	161.5	77.4	69	Female	Non-Hispanic White	3	Married	1.31	2	26623.9	High School Grad/GED or Equivalent	29.68	never	never	yes	no	0	139	4170	0	alive	3.46705	high	8874.63	Q4	3.873	4
239	2007-2008	49843	No	No	No	No	0	0.35	6.6	110	58	176	5	2.35	249	7.6	0.536	0.715	157.6	58.2	73	Male	Mexican American	1	Widowed	1.42	2	7802.3	Less Than 9th Grade	23.43	now	former	no	DM	1	56	1680	1	deceased	1.28125	lower	2600.77	Q2	1.478	2
240	2007-2008	49938	No	No	No	No	0	0.17	8.5	164	84	65	8.2	2.4	142	7.7	0.52	0.639	150.9	62.1	80	Female	Non-Hispanic Black	2	Widowed	2.56	2	11305.9	High School Grad/GED or Equivalent	27.27	never	never	yes	DM	1	10	300	1	deceased	-0.110349	lower	3768.64	Q1	-0.239	1
241	2007-2008	50303	No	No	No	No	0	0.1	5.6	122	60	104	4.1	2.65	244	6.9	0.418	0.504	164.9	56.4	65	Female	Non-Hispanic White	3	Widowed	1.35	2	28502.8	High School Grad/GED or Equivalent	20.74	never	never	no	no	0	146	4380	0	alive	2.92532	high	9500.95	Q3	2.747	3
242	2007-2008	50340	No	No	Yes	Yes	1	0.09	6.5	176	68	81	5.1	2.2	165	7.7	0.518	0.608	157.3	52.4	68	Female	Other Race - Including Multi-Racial	5	Widowed	1.49	2	64002.6	Less Than 9th Grade	21.18	now	former	yes	DM	1	61	1830	1	deceased	4.36495	high	21334.2	Q4	3.873	4
243	2007-2008	50477	No	No	No	No	0	0.37	5.4	146	76	90	5.3	2.25	181	7.5	0.549	0.736	170.3	75.7	53	Female	Non-Hispanic White	3	Married	4.5	3	31930.4	High School Grad/GED or Equivalent	26.1	never	never	yes	no	0	138	4140	0	alive	0.851404	lower	10643.5	Q2	1.478	2
244	2007-2008	50499	No	No	No	No	0	0.04	6	146	74	118	3.3	2.375	244	6.8	0.526	0.617	155.2	49.9	80	Female	Non-Hispanic White	3	Widowed	4.9	3	41767.2	College Graduate or above	20.72	never	mild	no	no	0	121	3630	1	deceased	2.12364	high	13922.4	Q2	1.478	2
245	2007-2008	50537	No	Yes	No	Yes	1	0.07	6.4	154	60	94	5.4	2.3	159	7.4	0.53	0.724	162.3	65.7	80	Male	Other Hispanic	4	Widowed	1.23	2	15674.1	College Graduate or above	24.94	former	mild	yes	DM	1	40	1200	1	deceased	2.54453	high	5224.7	Q3	2.747	3
246	2007-2008	50560	No	No	No	No	0	0.06	5.8	140	64	230	6.6	2.325	180	6.8	0.514	0.613	156.6	61.5	80	Female	Non-Hispanic White	3	Widowed	1.47	2	30556.3	Some College or AA degree	25.08	never	never	no	no	0	151	4530	0	alive	3.11536	high	10185.4	Q3	2.747	3
247	2007-2008	50658	No	No	No	No	0	2.31	10.1	126	54	320	13.1	2.175	198	6.9	0.485	0.546	155.7	98.7	75	Female	Non-Hispanic White	3	Widowed	2.4	2	60915.4	Some College or AA degree	40.71	former	former	yes	DM	1	74	2220	1	deceased	3.35013	high	20305.1	Q4	3.873	4
248	2007-2008	50750	No	No	No	No	0	0.11	5.2	126	66	88	5.4	2.375	209	6.8	0.538	0.696	155.5	57.7	66	Female	Other Hispanic	4	Never married	1.57	2	5846.06	9-11th Grade (Includes 12th grade with no diploma)	23.86	never	never	no	no	0	138	4140	0	alive	1.65486	lower	1948.69	Q2	1.478	2
249	2007-2008	51008	No	Yes	No	Yes	1	0.05	5.4	138	86	78	4.9	2.475	197	6.8	0.558	0.705	161.3	60.7	66	Female	Non-Hispanic White	3	Divorced	2.55	2	57654.9	Some College or AA degree	23.33	former	mild	yes	no	0	133	3990	0	alive	-0.377987	lower	19218.3	Q1	-0.239	1
250	2007-2008	51155	No	No	No	No	0	0.03	4.8	112	70	68	5.3	2.55	226	7.4	0.52	0.631	151.7	48.3	60	Male	Other Race - Including Multi-Racial	5	Married	0.97	1	19913.8	High School Grad/GED or Equivalent	20.99	never	never	no	no	0	137	4110	0	alive	1.41106	lower	6637.94	Q2	1.478	2
251	2007-2008	51354	No	No	No	No	0	0.1	5.6	104	66	100	5.4	2.375	260	7.5	0.54	0.633	168	72.8	49	Male	Non-Hispanic Black	2	Married	3.49	3	26736.4	Some College or AA degree	25.79	never	mild	no	no	0	22	660	1	deceased	2.25496	high	8912.12	Q3	2.747	3
252	2007-2008	51545	No	Yes	No	Yes	1	0.78	5.3	142	80	151	5.5	2.45	291	7.2	0.54	0.649	157.8	61.6	65	Female	Non-Hispanic White	3	Divorced	1.61	2	23659	High School Grad/GED or Equivalent	24.74	now	mild	no	no	0	148	4440	0	alive	4.51868	high	7886.34	Q4	3.873	4
253	2009-2010	51747	No	Yes	No	Yes	1	0.49	7.8	144	58	142	6	2.25	148	6.9	0.484	0.72	164.2	117.7	77	Male	Mexican American	1	Married	2.06	2	6807.55	9-11th Grade (Includes 12th grade with no diploma)	43.65	former	former	no	DM	1	120	3600	1	deceased	0.220127	lower	2269.18	Q1	-0.239	1
254	2009-2010	51790	No	Yes	No	Yes	1	0.08	5.3	170	90	138	5.2	2.325	267	6.6	0.55	0.66	156.7	66.9	80	Female	Non-Hispanic White	3	Married	1.03	2	26088.2	9-11th Grade (Includes 12th grade with no diploma)	27.25	never	mild	yes	no	0	128	3840	0	alive	0.788981	lower	8696.07	Q2	1.478	2
255	2009-2010	51817	No	No	No	No	0	0.05	5.5	122	66	118	3.5	2.375	192	6.7	0.497	0.579	162.8	56.2	80	Female	Non-Hispanic White	3	Never married	5	3	27697	Some College or AA degree	21.2	never	mild	no	no	0	96	2880	1	deceased	2.29025	high	9232.32	Q3	2.747	3
256	2009-2010	51928	No	No	No	No	0	0.04	5.7	114	80	108	7.1	2.225	193	7.3	0.539	0.681	156.6	50.9	62	Female	Other Race - Including Multi-Racial	5	Married	0.25	1	22204.7	Some College or AA degree	20.76	never	former	yes	DM	1	129	3870	0	alive	0.164638	lower	7401.57	Q1	-0.239	1
257	2009-2010	52007	No	No	No	No	0	0.1	5.8	100	68	66	6	2.375	218	6.7	0.541	0.655	161.6	61.7	49	Female	Non-Hispanic White	3	Never married	1.37	2	24194.9	Less Than 9th Grade	23.63	now	moderate	no	no	0	132	3960	0	alive	1.62091	lower	8064.98	Q2	1.478	2
258	2009-2010	52053	No	No	No	No	0	0.01	6.8	168	44	62	7.5	2.35	143	7	0.379	0.452	144.6	45.4	80	Female	Other Race - Including Multi-Racial	5	Widowed	0.66	1	27089.7	Less Than 9th Grade	21.71	never	never	yes	DM	1	30	900	1	deceased	2.58094	high	9029.91	Q3	2.747	3
259	2009-2010	52085	No	Yes	No	Yes	1	0.04	4.9	94	64	111	3.2	2.3	241	6.2	0.542	0.673	161.8	60.4	61	Female	Non-Hispanic White	3	Married	5	3	67490.8	High School Grad/GED or Equivalent	23.07	never	former	no	no	0	114	3420	0	alive	1.70511	lower	22496.9	Q2	1.478	2
260	2009-2010	52088	Yes	No	No	Yes	1	0.05	5.4	160	74	133	4.1	2.325	179	7.2	0.47	0.626	161.3	55.4	79	Female	Non-Hispanic White	3	Widowed	3.69	3	34245.4	College Graduate or above	21.29	former	mild	yes	no	0	124	3720	0	alive	0.918865	lower	11415.1	Q2	1.478	2
261	2009-2010	52119	No	No	No	No	0	0.07	5.5	124	0	73	8.4	2.275	232	7.3	0.49	0.587	151.7	57.7	67	Female	Non-Hispanic White	3	Widowed	1.29	2	69974	9-11th Grade (Includes 12th grade with no diploma)	25.07	now	heavy	yes	DM	1	121	3630	0	alive	3.04152	high	23324.7	Q3	2.747	3
262	2009-2010	52188	No	No	No	No	0	0.09	6.2	156	72	159	3.2	2.3	169	6.4	0.487	0.473	148.9	51.3	80	Female	Non-Hispanic White	3	Widowed	0.8	1	28097.2	9-11th Grade (Includes 12th grade with no diploma)	23.14	former	former	yes	no	0	10	300	1	deceased	4.08552	high	9365.72	Q4	3.873	4
263	2009-2010	52241	No	No	No	No	0	0.27	5.4	104	46	91	2.2	2.425	231	6.9	0.551	0.74	159.1	55.8	43	Female	Non-Hispanic White	3	Divorced	1.09	2	19234.9	High School Grad/GED or Equivalent	22.04	never	moderate	no	no	0	118	3540	0	alive	3.41508	high	6411.62	Q4	3.873	4
264	2009-2010	52471	No	No	No	No	0	0.03	5	120	74	84	4	2.35	176	7.4	0.534	0.633	148.1	43.7	46	Female	Other Hispanic	4	Married	1.95	2	21971.1	Some College or AA degree	19.92	never	mild	no	no	0	121	3630	0	alive	4.07606	high	7323.7	Q4	3.873	4
265	2009-2010	52825	No	No	No	No	0	0.03	5.5	106	62	358	3.8	2.4	185	7.3	0.537	0.688	168.9	78.3	39	Female	Non-Hispanic White	3	Separated	0.59	1	25879	High School Grad/GED or Equivalent	27.45	former	former	no	no	0	130	3900	0	alive	4.03337	high	8626.35	Q4	3.873	4
266	2009-2010	52838	No	Yes	No	Yes	1	0.57	5.8	126	74	168	3.9	2.4	247	7.2	0.485	0.638	170	84.1	67	Female	Non-Hispanic White	3	Married	1.92	2	63755.1	Some College or AA degree	29.1	never	mild	no	no	0	127	3810	0	alive	1.08379	lower	21251.7	Q2	1.478	2
267	2009-2010	52839	No	No	No	No	0	0.71	9.7	138	66	33	5.6	2.325	151	7.4	0.543	0.747	166.5	58.8	79	Male	Other Race - Including Multi-Racial	5	Married	2.06	2	35141.5	Some College or AA degree	21.21	former	heavy	yes	DM	1	14	420	1	deceased	0.425219	lower	11713.8	Q1	-0.239	1
268	2009-2010	53011	No	No	No	No	0	0.14	5.3	132	78	120	5.5	2.325	176	6.8	0.499	0.662	171.2	65.5	80	Male	Non-Hispanic White	3	Married	4.26	3	20587.6	Some College or AA degree	22.35	never	never	no	no	0	109	3270	0	alive	1.62745	lower	6862.54	Q2	1.478	2
269	2009-2010	53025	No	No	No	No	0	0.21	9	190	98	181	3	2.475	239	7	0.55	0.715	181.5	81.9	65	Male	Other Hispanic	4	Divorced	5	3	6250.71	College Graduate or above	24.86	now	heavy	yes	DM	1	108	3240	1	deceased	0.8371	lower	2083.57	Q2	1.478	2
270	2009-2010	53286	No	Yes	No	Yes	1	0.16	5.3	124	64	69	4.8	2.425	246	7.2	0.51	0.583	161.4	56	67	Female	Other Hispanic	4	Separated	5	3	6468.08	College Graduate or above	21.5	never	moderate	no	no	0	118	3540	0	alive	-1.3845	lower	2156.03	Q1	-0.239	1
271	2009-2010	53415	No	No	No	No	0	0.04	8.1	128	36	133	9.5	2.25	88	7.2	0.513	0.671	163.8	73	80	Male	Non-Hispanic White	3	Married	2.47	2	20749.5	High School Grad/GED or Equivalent	27.21	former	former	no	DM	1	54	1620	1	deceased	2.10897	high	6916.49	Q2	1.478	2
272	2009-2010	53436	No	No	No	No	0	0.93	5.2	124	58	119	8.7	2.4	196	7.1	0.525	0.669	164.6	90.1	70	Female	Non-Hispanic White	3	Married	1.72	2	38913.5	9-11th Grade (Includes 12th grade with no diploma)	33.26	former	heavy	no	no	0	131	3930	0	alive	2.94348	high	12971.2	Q3	2.747	3
273	2009-2010	53444	No	No	No	No	0	0.29	5.6	190	62	119	8	2.4	162	7.9	0.505	0.538	148.7	46.6	75	Female	Mexican American	1	Married	1.03	2	15553.1	Less Than 9th Grade	21.07	former	moderate	yes	DM	1	89	2670	1	deceased	2.26308	high	5184.37	Q3	2.747	3
274	2009-2010	53502	No	Yes	No	Yes	1	0.23	6	132	66	151	4.6	2.375	171	7.4	0.557	0.596	146.1	58.8	80	Female	Non-Hispanic White	3	Widowed	2.03	2	29419.8	9-11th Grade (Includes 12th grade with no diploma)	27.55	former	mild	yes	DM	1	67	2010	1	deceased	2.86292	high	9806.6	Q3	2.747	3
275	2009-2010	53723	No	No	No	No	0	0.12	5.5	134	70	104	5.5	2.525	251	6.9	0.493	0.545	153.6	55.4	79	Female	Non-Hispanic Black	2	Widowed	1.11	2	15795.6	9-11th Grade (Includes 12th grade with no diploma)	23.48	never	former	yes	no	0	123	3690	0	alive	2.44395	high	5265.19	Q3	2.747	3
276	2009-2010	53740	Yes	No	No	Yes	1	0.07	5.5	150	62	397	5.6	2.5	247	7.1	0.5	0.574	166.5	68.8	79	Female	Non-Hispanic White	3	Widowed	5	3	46891.2	Some College or AA degree	24.82	never	never	yes	no	0	45	1350	1	deceased	3.06484	high	15630.4	Q3	2.747	3
277	2009-2010	53940	No	Yes	No	Yes	1	0.05	5.5	126	62	65	4	2.325	238	7.2	0.523	0.63	162.9	56.7	80	Female	Non-Hispanic White	3	Widowed	1.3	2	37135.6	9-11th Grade (Includes 12th grade with no diploma)	21.37	former	former	no	no	0	105	3150	1	deceased	3.11927	high	12378.5	Q3	2.747	3
278	2009-2010	54017	No	Yes	No	Yes	1	0.04	5.8	142	76	51	4.7	2.3	213	6.7	0.518	0.587	153.5	59.9	80	Female	Non-Hispanic White	3	Widowed	3.88	3	29582.7	College Graduate or above	25.42	never	former	no	no	0	127	3810	1	deceased	2.09785	high	9860.9	Q2	1.478	2
279	2009-2010	54024	No	No	No	No	0	0.25	5.2	126	58	132	5.6	2.3	166	7.7	0.537	0.753	175.3	61.5	80	Male	Non-Hispanic White	3	Married	4.37	3	21072.5	College Graduate or above	20.01	never	former	no	no	0	112	3360	0	alive	3.25905	high	7024.16	Q3	2.747	3
280	2009-2010	54070	No	No	No	No	0	0.09	5.9	138	70	99	5.2	2.375	173	6.6	0.501	0.736	163.5	57.5	80	Male	Non-Hispanic White	3	Widowed	0.96	1	12909.3	High School Grad/GED or Equivalent	21.51	former	former	no	no	0	36	1080	1	deceased	0.974991	lower	4303.12	Q2	1.478	2
281	2009-2010	54110	No	No	No	No	0	0.13	6.3	120	62	172	6.9	2.425	214	7.1	0.504	0.646	152.2	85.7	76	Female	Mexican American	1	Widowed	4.66	3	9953.93	Less Than 9th Grade	37	never	never	yes	DM	1	110	3300	0	alive	3.08935	high	3317.98	Q3	2.747	3
282	2009-2010	54223	No	No	No	No	0	0.18	5.9	116	66	155	6.5	2.275	245	6.2	0.555	0.691	180.8	92.4	80	Male	Non-Hispanic White	3	Never married	4.62	3	22627.6	College Graduate or above	28.27	never	former	no	no	0	9	270	1	deceased	4.72674	high	7542.53	Q4	3.873	4
283	2009-2010	54351	No	No	No	No	0	0.07	5.3	174	42	127	5.4	2.4	249	7.1	0.547	0.712	161	59	80	Female	Non-Hispanic White	3	Widowed	1.39	2	35529.2	High School Grad/GED or Equivalent	22.76	never	never	yes	no	0	118	3540	0	alive	0.802615	lower	11843.1	Q2	1.478	2
284	2009-2010	54369	No	No	No	No	0	0.48	5.8	106	0	102	3.4	2.275	198	7	0.449	0.45	163.9	47.1	67	Female	Non-Hispanic White	3	Widowed	1.39	2	25803	Less Than 9th Grade	17.53	now	mild	no	no	0	110	3300	0	alive	4.29202	high	8601.01	Q4	3.873	4
285	2009-2010	54449	No	No	No	No	0	0.05	5.5	100	64	132	3.7	2.325	170	6.4	0.543	0.642	167.6	44.9	43	Female	Non-Hispanic White	3	Divorced	1.66	2	85773.9	Some College or AA degree	15.98	now	moderate	no	no	0	113	3390	0	alive	0.0754695	lower	28591.3	Q1	-0.239	1
286	2009-2010	54566	No	No	No	No	0	0.19	5.8	120	60	170	5.3	2.3	196	6.9	0.487	0.651	163.3	57.8	67	Female	Non-Hispanic White	3	Married	1.37	2	64992.3	Less Than 9th Grade	21.67	now	former	yes	no	0	128	3840	0	alive	4.11731	high	21664.1	Q4	3.873	4
287	2009-2010	54754	No	No	No	No	0	0.41	5.6	120	64	169	3.7	2.325	168	6.9	0.448	0.551	150.6	67.8	80	Female	Mexican American	1	Widowed	0.74	1	10343.7	Less Than 9th Grade	29.89	never	never	no	no	0	59	1770	1	deceased	0.715797	lower	3447.91	Q1	-0.239	1
288	2009-2010	54834	No	Yes	No	Yes	1	0.2	5	110	56	102	7	2.375	186	7.5	0.407	0.432	158.7	33.2	75	Female	Non-Hispanic White	3	Divorced	1.11	2	17689	Some College or AA degree	13.18	now	former	no	no	0	68	2040	1	deceased	4.31514	high	5896.33	Q4	3.873	4
289	2009-2010	54902	No	No	No	No	0	0.05	5.6	118	70	97	4.8	2.425	182	7.8	0.554	0.595	145.2	48.6	57	Female	Other Hispanic	4	Married	3.98	3	15819.1	College Graduate or above	23.05	never	moderate	no	no	0	126	3780	0	alive	1.5967	lower	5273.02	Q2	1.478	2
290	2009-2010	55301	No	No	No	No	0	0.53	6.8	116	60	144	7.1	2.175	247	6.3	0.525	0.674	158	56.8	80	Female	Non-Hispanic White	3	Widowed	5	3	31605.5	Some College or AA degree	22.75	former	mild	yes	DM	1	115	3450	1	deceased	2.49419	high	10535.2	Q3	2.747	3
291	2009-2010	55524	No	No	No	No	0	0.16	5.8	134	46	151	5	2.325	243	7.3	0.363	0.405	146.5	40.7	80	Female	Non-Hispanic White	3	Married	2.96	2	33497.4	High School Grad/GED or Equivalent	18.96	never	former	yes	no	0	79	2370	1	deceased	4.10181	high	11165.8	Q4	3.873	4
292	2009-2010	55548	No	Yes	No	Yes	1	0.16	6.3	114	56	165	5.1	2.475	207	6.6	0.514	0.627	152.5	48.4	80	Female	Non-Hispanic White	3	Married	1.72	2	40989.4	College Graduate or above	20.81	former	never	yes	no	0	81	2430	1	deceased	-1.30385	lower	13663.1	Q1	-0.239	1
293	2009-2010	55605	No	No	No	No	0	0.04	5.8	160	70	143	2.8	2.35	237	7	0.551	0.663	168.4	53.6	72	Female	Non-Hispanic White	3	Married	2.06	2	34966.9	High School Grad/GED or Equivalent	18.9	never	never	no	no	0	120	3600	0	alive	-0.0322501	lower	11655.6	Q1	-0.239	1
294	2009-2010	55775	No	No	No	No	0	0.37	5.8	110	66	114	5.5	2.375	233	7.1	0.527	0.681	157.4	63.8	80	Female	Non-Hispanic White	3	Widowed	0.99	1	37475.1	Some College or AA degree	25.75	never	never	no	no	0	109	3270	0	alive	3.28784	high	12491.7	Q4	3.873	4
295	2009-2010	55998	No	Yes	No	Yes	1	0.14	5.8	152	52	82	3.8	2.325	166	6.9	0.475	0.642	147	48.4	80	Female	Non-Hispanic White	3	Widowed	1.75	2	29419.8	Some College or AA degree	22.4	never	mild	yes	no	0	111	3330	0	alive	3.8503	high	9806.6	Q4	3.873	4
296	2009-2010	56029	Yes	No	No	Yes	1	1.73	4.9	134	82	78	5.6	2.425	180	7.3	0.396	0.492	154.3	58	80	Female	Non-Hispanic White	3	Married	3.91	3	37873	Some College or AA degree	24.36	never	former	yes	no	0	43	1290	1	deceased	2.71184	high	12624.3	Q3	2.747	3
297	2009-2010	56042	No	Yes	No	Yes	1	0.26	5.4	170	86	75	4.9	2.35	187	6.4	0.534	0.635	159.5	45.2	71	Female	Non-Hispanic White	3	Married	3.09	3	41432.4	High School Grad/GED or Equivalent	17.77	now	never	yes	no	0	125	3750	1	deceased	-0.110445	lower	13810.8	Q1	-0.239	1
298	2009-2010	56126	No	No	No	No	0	0.04	5.5	126	90	114	4.6	2.75	226	6.9	0.514	0.634	151.4	63.4	44	Female	Other Race - Including Multi-Racial	5	Married	1.09	2	16643.3	College Graduate or above	27.66	former	never	yes	no	0	124	3720	0	alive	3.13096	high	5547.77	Q3	2.747	3
299	2009-2010	56254	No	No	No	No	0	0.05	9.2	134	68	119	4.9	2.4	167	6.9	0.518	0.634	154.9	51.7	59	Female	Non-Hispanic White	3	Divorced	1.11	2	24911.5	9-11th Grade (Includes 12th grade with no diploma)	21.55	now	mild	yes	DM	1	130	3900	0	alive	1.55472	lower	8303.84	Q2	1.478	2
300	2009-2010	56318	No	No	No	No	0	0.14	6	118	54	106	5.9	2.3	190	7.4	0.371	0.499	156.3	43.5	80	Female	Non-Hispanic White	3	Widowed	1.9	2	41495.7	Some College or AA degree	17.81	never	never	yes	DM	1	88	2640	1	deceased	2.33235	high	13831.9	Q3	2.747	3
301	2009-2010	56357	No	No	No	No	0	1.23	5.9	136	60	80	4.4	2.375	203	7.1	0.519	0.61	157.2	52.2	70	Female	Non-Hispanic Black	2	Widowed	0.77	1	13553.3	Less Than 9th Grade	21.12	never	never	yes	DM	1	125	3750	0	alive	2.07573	high	4517.78	Q2	1.478	2
302	2009-2010	56688	No	No	No	No	0	0.07	5.5	122	60	166	8.1	2.4	194	6.6	0.555	0.778	153.6	52	80	Female	Non-Hispanic White	3	Married	1.06	2	26088.2	High School Grad/GED or Equivalent	22.04	never	never	yes	no	0	126	3780	0	alive	3.09453	high	8696.07	Q3	2.747	3
303	2009-2010	56717	No	No	No	No	0	1.11	5.5	156	74	52	4.3	2.3	166	7.7	0.535	0.696	171.2	63.3	75	Male	Non-Hispanic Black	2	Married	1.97	2	12711.4	9-11th Grade (Includes 12th grade with no diploma)	21.6	never	mild	yes	no	0	93	2790	1	deceased	0.357134	lower	4237.12	Q1	-0.239	1
304	2009-2010	56918	No	No	No	No	0	0.11	5.7	124	66	245	6.4	2.425	226	6.9	0.552	0.836	176.6	75.2	80	Male	Non-Hispanic White	3	Married	3.29	3	20524.3	9-11th Grade (Includes 12th grade with no diploma)	24.11	never	former	no	no	0	47	1410	1	deceased	-0.632015	lower	6841.44	Q1	-0.239	1
305	2009-2010	56927	No	No	No	No	0	0.05	5.7	144	70	167	3.9	2.4	149	6.6	0.554	0.668	165.6	76.9	64	Female	Non-Hispanic White	3	Married	5	3	80871.6	College Graduate or above	28.04	never	never	yes	no	0	118	3540	0	alive	0.33777	lower	26957.2	Q1	-0.239	1
306	2009-2010	56939	No	Yes	No	Yes	1	0.09	5.2	128	64	119	4.9	2.3	234	6.6	0.537	0.573	162.6	81.4	80	Female	Non-Hispanic White	3	Widowed	3.69	3	41139.1	Some College or AA degree	30.79	former	moderate	no	no	0	130	3900	0	alive	2.32069	high	13713	Q3	2.747	3
307	2009-2010	56955	No	No	No	No	0	0.06	5.7	134	66	202	5.2	2.475	211	6.4	0.515	0.668	155.8	65	80	Female	Non-Hispanic White	3	Divorced	3.14	3	31605.5	9-11th Grade (Includes 12th grade with no diploma)	26.78	never	former	yes	no	0	122	3660	0	alive	1.93289	lower	10535.2	Q2	1.478	2
308	2009-2010	57007	Yes	Yes	No	Yes	1	0.04	6.1	154	80	348	5.2	2.425	175	6.6	0.522	0.756	174.2	78.4	80	Male	Other Race - Including Multi-Racial	5	Married	3.09	3	23057.7	College Graduate or above	25.84	never	mild	yes	no	0	116	3480	0	alive	0.214274	lower	7685.89	Q1	-0.239	1
309	2009-2010	57053	No	No	No	No	0	0.14	5.5	132	80	124	4.4	2.175	249	7	0.55	0.582	147.6	40.8	64	Female	Other Hispanic	4	Married	3.3	3	8266.85	9-11th Grade (Includes 12th grade with no diploma)	18.73	never	mild	no	no	0	127	3810	0	alive	1.16839	lower	2755.62	Q2	1.478	2
310	2009-2010	57102	No	No	No	No	0	0.04	5.5	106	68	174	3.6	2.45	272	7.2	0.507	0.594	155.7	44.1	58	Female	Other Race - Including Multi-Racial	5	Divorced	1.11	2	107640	Some College or AA degree	18.19	now	never	no	no	0	114	3420	0	alive	-3.46318	lower	35879.9	Q1	-0.239	1
311	2009-2010	57284	No	Yes	No	Yes	1	0.13	5.8	140	76	555	5.8	2.75	278	7.6	0.541	0.666	163	66.5	53	Female	Non-Hispanic White	3	Married	5	3	93464	Some College or AA degree	25.03	never	former	yes	no	0	123	3690	0	alive	-1.50305	lower	31154.7	Q1	-0.239	1
312	2009-2010	57330	No	No	No	No	0	0.43	7.4	138	48	94	9	2.3	160	7.4	0.559	0.649	155.1	85.7	69	Female	Mexican American	1	Never married	0.39	1	8213.41	Less Than 9th Grade	35.63	never	never	yes	DM	1	120	3600	0	alive	4.15202	high	2737.8	Q4	3.873	4
313	2009-2010	57371	No	No	No	No	0	0.18	6.2	140	56	373	3.6	2.45	255	6.6	0.549	0.617	157.9	68.6	69	Female	Non-Hispanic White	3	Divorced	0.66	1	57414.8	Less Than 9th Grade	27.51	now	former	no	DM	1	116	3480	1	deceased	3.44344	high	19138.3	Q4	3.873	4
314	2009-2010	57506	No	Yes	No	Yes	1	0.15	5.6	114	72	192	4.1	2.425	269	6.5	0.512	0.61	163.7	65.6	63	Female	Other Hispanic	4	Divorced	2.31	2	7692.64	College Graduate or above	24.48	former	mild	no	no	0	127	3810	0	alive	3.90316	high	2564.21	Q4	3.873	4
315	2009-2010	57605	No	No	No	No	0	1.13	6.1	168	70	221	6.5	2.325	206	6.5	0.475	0.57	142.5	42.7	80	Female	Other Hispanic	4	Widowed	0.49	1	14642.7	College Graduate or above	21.03	never	never	yes	no	0	128	3840	0	alive	0.872661	lower	4880.9	Q2	1.478	2
316	2009-2010	57636	No	No	No	No	0	0.51	5.7	132	60	146	7.4	2.275	208	7.1	0.481	0.587	160.3	72.3	80	Male	Non-Hispanic White	3	Widowed	4.43	3	14599.5	High School Grad/GED or Equivalent	28.14	former	heavy	no	no	0	28	840	1	deceased	-1.4658	lower	4866.49	Q1	-0.239	1
317	2009-2010	57672	No	No	No	No	0	0.48	5.3	168	50	178	3	2.2	232	6	0.515	0.748	152.2	63.8	80	Female	Non-Hispanic White	3	Married	2.33	2	44527	9-11th Grade (Includes 12th grade with no diploma)	27.54	never	mild	yes	no	0	43	1290	1	deceased	0.0870284	lower	14842.3	Q1	-0.239	1
318	2009-2010	57688	No	No	No	No	0	0.49	5.1	138	44	148	5.4	2.2	177	6.5	0.558	0.826	168.6	62.7	79	Male	Non-Hispanic White	3	Married	2.26	2	30233.2	High School Grad/GED or Equivalent	22.06	never	mild	no	no	0	90	2700	1	deceased	2.80097	high	10077.7	Q3	2.747	3
319	2009-2010	57777	No	No	No	No	0	0.07	5.9	142	38	93	5.3	2.175	226	6.6	0.558	0.627	158.7	49.9	80	Female	Non-Hispanic White	3	Married	4.12	3	35095.7	Some College or AA degree	19.81	former	mild	no	no	0	128	3840	0	alive	2.02944	lower	11698.6	Q2	1.478	2
320	2009-2010	57789	No	No	No	No	0	0.09	5.7	128	66	176	7.3	2.25	161	6.4	0.53	0.635	164.7	104.4	61	Female	Non-Hispanic White	3	Married	4.92	3	62173.9	Some College or AA degree	38.49	now	heavy	no	no	0	120	3600	0	alive	0.558999	lower	20724.6	Q1	-0.239	1
321	2009-2010	57948	No	No	No	No	0	0.34	5.4	134	72	93	4.4	2.3	316	7.2	0.55	0.684	155	55.5	75	Female	Non-Hispanic White	3	Married	5	3	20182.6	High School Grad/GED or Equivalent	23.1	never	former	no	DM	1	126	3780	0	alive	3.39921	high	6727.55	Q4	3.873	4
322	2009-2010	58036	No	No	No	No	0	0.24	5.6	146	62	91	7.2	2.45	171	7.7	0.522	0.67	164.1	61.5	80	Female	Non-Hispanic Black	2	Widowed	1.66	2	12842.6	College Graduate or above	22.84	former	former	yes	no	0	48	1440	1	deceased	4.03748	high	4280.87	Q4	3.873	4
323	2009-2010	58045	No	No	No	No	0	0.34	6.7	130	66	93	7.2	2.375	116	8.4	0.535	0.798	168.3	92.4	68	Male	Mexican American	1	Widowed	2.13	2	7549.68	Less Than 9th Grade	32.62	never	former	no	DM	1	54	1620	1	deceased	2.59107	high	2516.56	Q3	2.747	3
324	2009-2010	58115	No	No	No	No	0	0.25	6.3	154	46	106	4.5	2.375	239	6.9	0.535	0.659	169.6	77.4	79	Female	Non-Hispanic White	3	Married	2.75	2	47495.6	High School Grad/GED or Equivalent	26.91	never	never	yes	DM	1	115	3450	0	alive	3.66225	high	15831.9	Q4	3.873	4
325	2009-2010	58392	No	No	No	No	0	0.03	5.5	156	66	136	6.3	2.45	225	7.4	0.495	0.613	161.2	74	80	Female	Non-Hispanic White	3	Widowed	1.85	2	35637.8	High School Grad/GED or Equivalent	28.48	never	former	yes	DM	1	39	1170	1	deceased	-1.82537	lower	11879.3	Q1	-0.239	1
326	2009-2010	58413	No	No	No	No	0	0.21	5.8	152	80	133	5.2	2.25	149	8	0.544	0.702	172.7	82.5	74	Male	Mexican American	1	Married	2.27	2	12635.9	College Graduate or above	27.66	never	mild	yes	no	0	110	3300	0	alive	2.14254	high	4211.98	Q2	1.478	2
327	2009-2010	58527	No	No	No	No	0	0.02	5.5	144	70	75	4.4	2.475	171	6.7	0.49	0.625	158.9	47.1	80	Female	Non-Hispanic White	3	Widowed	1.11	2	37798.2	High School Grad/GED or Equivalent	18.65	never	never	yes	no	0	57	1710	1	deceased	3.66529	high	12599.4	Q4	3.873	4
328	2009-2010	58590	No	Yes	No	Yes	1	0.3	6.8	102	54	152	5.4	2.375	150	7	0.492	0.675	160.3	74.6	71	Male	Non-Hispanic White	3	Widowed	1.13	2	10272.5	9-11th Grade (Includes 12th grade with no diploma)	29.03	former	former	yes	DM	1	129	3870	0	alive	1.93413	lower	3424.17	Q2	1.478	2
329	2009-2010	58703	No	No	No	No	0	0.07	5.8	180	78	271	3.2	2.45	258	7.1	0.497	0.666	143.9	53	78	Female	Non-Hispanic White	3	Married	3.43	3	34604.2	9-11th Grade (Includes 12th grade with no diploma)	25.59	never	never	yes	no	0	89	2670	1	deceased	-0.238759	lower	11534.7	Q1	-0.239	1
330	2009-2010	58821	No	Yes	No	Yes	1	0.26	5.8	78	72	144	3.1	2.425	265	6.9	0.521	0.652	158.2	46.6	51	Female	Non-Hispanic White	3	Living with partner	0	1	29299.5	9-11th Grade (Includes 12th grade with no diploma)	18.62	now	former	no	no	0	76	2280	1	deceased	4.29597	high	9766.5	Q4	3.873	4
331	2009-2010	58988	No	No	No	No	0	0.76	5.9	138	60	354	5.1	2.3	268	6.5	0.555	0.644	145.2	60.1	77	Female	Mexican American	1	Widowed	1.29	2	11583.4	9-11th Grade (Includes 12th grade with no diploma)	28.51	former	mild	yes	no	0	112	3360	1	deceased	1.23028	lower	3861.12	Q2	1.478	2
332	2009-2010	59004	No	Yes	No	Yes	1	0.5	5.8	148	54	66	6.3	2.7	254	7.2	0.419	0.382	161.5	49.4	74	Female	Non-Hispanic Black	2	Widowed	2.77	2	17969	Some College or AA degree	18.94	never	heavy	no	no	0	113	3390	0	alive	-3.28453	lower	5989.68	Q1	-0.239	1
333	2009-2010	59006	No	No	No	No	0	0.03	5.6	134	72	61	4.1	2.3	221	7.1	0.525	0.648	151.1	63.6	58	Female	Non-Hispanic White	3	Divorced	5	3	79719.2	Some College or AA degree	27.86	never	moderate	no	no	0	122	3660	0	alive	2.88998	high	26573.1	Q3	2.747	3
334	2009-2010	59017	No	No	No	No	0	0.13	5.9	184	66	130	4.8	2.325	180	6.8	0.459	0.635	151.3	54.5	80	Female	Non-Hispanic White	3	Widowed	0.51	1	30845.7	Less Than 9th Grade	23.81	never	never	yes	no	0	130	3900	0	alive	3.95889	high	10281.9	Q4	3.873	4
335	2009-2010	59111	No	No	No	No	0	0.06	5.7	122	0	142	8.9	2.425	167	6.5	0.512	0.598	149.6	58.2	80	Female	Non-Hispanic White	3	Widowed	1.11	2	31842.7	High School Grad/GED or Equivalent	26.01	never	mild	yes	DM	1	34	1020	1	deceased	2.57582	high	10614.2	Q3	2.747	3
336	2009-2010	59210	No	No	No	No	0	0.19	5.1	100	76	72	4.2	2.325	226	7.2	0.548	0.627	162	52.8	53	Female	Non-Hispanic White	3	Never married	0.55	1	21678.8	Some College or AA degree	20.12	former	never	no	DM	1	128	3840	0	alive	3.99122	high	7226.27	Q4	3.873	4
337	2009-2010	59240	No	No	No	No	0	1.45	6.2	144	64	156	7	2.5	254	7.6	0.465	0.478	148.6	42.5	80	Female	Non-Hispanic White	3	Widowed	1.57	2	26983.5	Some College or AA degree	19.25	former	former	yes	no	0	12	360	1	deceased	2.0131	lower	8994.5	Q2	1.478	2
338	2009-2010	59469	No	No	No	No	0	0.18	5.6	116	52	202	5.2	2.3	167	7.2	0.551	0.788	174	70.5	66	Male	Non-Hispanic White	3	Married	3.77	3	53193.8	College Graduate or above	23.29	never	former	no	no	0	110	3300	0	alive	0.170051	lower	17731.3	Q1	-0.239	1
339	2009-2010	59493	No	No	No	No	0	0.14	4.8	130	70	55	3.3	2.25	205	7.2	0.499	0.468	153.1	59.2	52	Female	Mexican American	1	Never married	3.43	3	14224.3	High School Grad/GED or Equivalent	25.26	never	never	no	no	0	21	630	1	deceased	1.55115	lower	4741.44	Q2	1.478	2
340	2009-2010	59639	No	No	No	No	0	0.52	5.3	138	42	274	8.2	2.5	317	7.3	0.422	0.472	148.5	44.5	71	Female	Non-Hispanic White	3	Married	2.4	2	31237.3	High School Grad/GED or Equivalent	20.18	never	former	yes	no	0	47	1410	1	deceased	3.87709	high	10412.4	Q4	3.873	4
341	2009-2010	59826	No	No	No	No	0	0.41	5.7	114	68	55	4.3	2.525	173	7.3	0.549	0.711	156.5	50.2	67	Female	Non-Hispanic White	3	Widowed	4.31	3	50602	Some College or AA degree	20.5	never	never	no	DM	1	117	3510	0	alive	2.91809	high	16867.3	Q3	2.747	3
342	2009-2010	59999	No	No	No	No	0	0.11	6.1	116	60	207	5.2	2.425	196	7.6	0.499	0.606	166.8	64.7	75	Female	Non-Hispanic White	3	Married	1.22	2	24029.4	Some College or AA degree	23.25	never	never	yes	DM	1	132	3960	0	alive	3.45844	high	8009.8	Q4	3.873	4
343	2009-2010	60154	No	Yes	No	Yes	1	0.12	5.1	124	68	144	6.5	2.4	261	7.8	0.441	0.463	153.3	46.5	74	Female	Non-Hispanic White	3	Married	4.26	3	48322.3	9-11th Grade (Includes 12th grade with no diploma)	19.79	now	heavy	no	no	0	104	3120	1	deceased	2.03815	lower	16107.4	Q2	1.478	2
344	2009-2010	60166	No	No	No	No	0	0.04	5.8	118	52	52	3.7	2.325	185	6.5	0.542	0.684	163.2	47.7	63	Female	Non-Hispanic White	3	Married	2.57	2	67032.6	High School Grad/GED or Equivalent	17.91	former	mild	yes	no	0	108	3240	0	alive	3.59269	high	22344.2	Q4	3.873	4
345	2009-2010	60226	No	No	No	No	0	0.14	5.8	144	46	81	4.5	2.4	143	7.8	0.473	0.632	172.2	54	59	Male	Non-Hispanic White	3	Divorced	0.23	1	23918.3	High School Grad/GED or Equivalent	18.21	former	moderate	yes	no	0	33	990	1	deceased	3.10208	high	7972.77	Q3	2.747	3
346	2009-2010	60361	No	Yes	No	Yes	1	0.87	5.2	140	80	208	5.9	2.3	281	6.6	0.557	0.741	165.1	73.7	74	Female	Non-Hispanic White	3	Widowed	1.31	2	37401.3	Some College or AA degree	27.04	former	moderate	yes	no	0	70	2100	1	deceased	1.31713	lower	12467.1	Q2	1.478	2
347	2009-2010	60525	No	No	No	No	0	0.09	5	120	64	95	5.5	2.3	210	7.5	0.537	0.659	158.2	47.9	70	Male	Other Race - Including Multi-Racial	5	Married	0.82	1	9741.63	College Graduate or above	19.14	former	former	no	no	0	129	3870	0	alive	-2.96523	lower	3247.21	Q1	-0.239	1
348	2009-2010	60557	No	No	No	No	0	0.66	4.5	130	66	58	5.2	2.275	169	8.1	0.55	0.761	171.1	56.6	68	Male	Non-Hispanic Black	2	Married	1.24	2	7880.26	9-11th Grade (Includes 12th grade with no diploma)	19.33	never	never	yes	no	0	111	3330	0	alive	3.13319	high	2626.75	Q3	2.747	3
349	2009-2010	60650	No	No	No	No	0	0.15	5.9	136	82	101	6.6	2.5	145	6.9	0.552	0.699	190.5	110.4	55	Male	Non-Hispanic White	3	Married	0.66	1	24081.7	Less Than 9th Grade	30.42	now	never	yes	DM	1	100	3000	1	deceased	3.4882	high	8027.23	Q4	3.873	4
350	2009-2010	60812	No	No	No	No	0	0.29	5.8	208	80	229	6.6	2.6	217	7.3	0.499	0.571	154.7	61.2	74	Female	Non-Hispanic White	3	Never married	0.8	1	21161	Less Than 9th Grade	25.57	never	never	yes	DM	1	128	3840	0	alive	3.68775	high	7053.66	Q4	3.873	4
351	2009-2010	60873	No	No	No	No	0	0.26	5.3	152	92	126	3.8	2.425	159	7	0.545	0.647	169.6	68.2	58	Female	Non-Hispanic White	3	Married	5	3	114619	Some College or AA degree	23.71	never	mild	yes	no	0	126	3780	0	alive	2.94302	high	38206.2	Q3	2.747	3
352	2009-2010	60875	No	Yes	No	Yes	1	0.1	6.1	126	56	170	5.5	2.3	174	6.7	0.527	0.649	155	71.4	80	Female	Non-Hispanic White	3	Married	2.75	2	33497.4	9-11th Grade (Includes 12th grade with no diploma)	29.72	former	mild	yes	DM	1	126	3780	0	alive	-0.0200168	lower	11165.8	Q1	-0.239	1
353	2009-2010	60909	No	No	No	No	0	0.68	5.5	118	66	59	6.7	2.275	121	6.8	0.552	0.696	170.8	85.4	76	Male	Non-Hispanic White	3	Separated	1.85	2	31906.7	Some College or AA degree	29.27	now	mild	yes	no	0	15	450	1	deceased	2.07728	high	10635.6	Q2	1.478	2
354	2009-2010	61063	NA	No	No	No	0	0.02	7.6	140	54	91	7.7	2.525	186	8.2	0.496	0.528	142.7	46.6	71	Female	Other Race - Including Multi-Racial	5	Married	1.01	2	21141.6	High School Grad/GED or Equivalent	22.88	never	never	yes	DM	1	109	3270	0	alive	3.26391	high	7047.21	Q3	2.747	3
355	2009-2010	61458	No	No	Yes	Yes	1	0.03	5.6	140	52	74	5	2.375	189	6.4	0.517	0.694	168.7	61.5	80	Female	Non-Hispanic White	3	Married	5	3	37783.8	College Graduate or above	21.61	never	mild	yes	no	0	61	1830	1	deceased	-2.30489	lower	12594.6	Q1	-0.239	1
356	2009-2010	61514	No	No	No	No	0	0.07	5.9	134	60	88	5.8	2.425	192	7.2	0.559	0.76	165.5	58.8	80	Male	Non-Hispanic White	3	Married	3.09	3	20394.1	Less Than 9th Grade	21.47	former	former	yes	DM	1	102	3060	1	deceased	3.19303	high	6798.02	Q3	2.747	3
357	2009-2010	61561	No	No	No	No	0	0.08	7.1	114	58	118	4.9	2.375	157	6.8	0.558	0.608	166.3	71.2	76	Female	Non-Hispanic White	3	Married	4.8	3	41882.4	High School Grad/GED or Equivalent	25.75	now	mild	yes	DM	1	117	3510	0	alive	1.14541	lower	13960.8	Q2	1.478	2
358	2009-2010	61809	No	No	No	No	0	0.05	6	116	66	109	5.1	2.4	151	7.4	0.552	0.843	154.1	69.8	80	Male	Other Hispanic	4	Married	0.82	1	12264.6	Some College or AA degree	29.39	never	former	yes	DM	1	127	3810	0	alive	4.55294	high	4088.21	Q4	3.873	4
359	2009-2010	61951	No	No	No	No	0	0.16	6	144	56	98	6.5	2.475	231	7.2	0.534	0.699	144.5	69.4	80	Female	Other Hispanic	4	Widowed	0.91	1	12526.7	Less Than 9th Grade	33.24	former	never	yes	no	0	65	1950	1	deceased	4.61358	high	4175.56	Q4	3.873	4
360	2009-2010	61998	No	No	No	No	0	1.39	5.3	156	102	152	5	2.25	200	7.4	0.539	0.641	170.5	64.8	26	Male	Other Race - Including Multi-Racial	5	Never married	4.12	3	26954.1	High School Grad/GED or Equivalent	22.29	never	never	yes	no	0	118	3540	0	alive	3.85874	high	8984.69	Q4	3.873	4
361	2009-2010	62063	No	No	No	No	0	0.1	6	142	72	138	5.4	2.4	145	7.1	0.547	0.685	156.3	70.7	73	Female	Mexican American	1	Widowed	3.63	3	10343.7	9-11th Grade (Includes 12th grade with no diploma)	28.94	never	never	yes	DM	1	113	3390	0	alive	-1.90966	lower	3447.91	Q1	-0.239	1
